# Supplementary material for: Identification of Functional lncRNAs Associated With Ovarian Endometriosis Based on a ceRNA Network
Source: Front Genet. 2021 Jan 27;12:534054. doi: 10.3389/fgene.2021.534054 (PMC7873467; doi:10.3389/fgene.2021.534054)
Supplement: Supplementary file 1 [file Table_1.XLSX]

## Sheet: Sheet1
	Table S1. Suammary of differentially expressed RNAs.
		Upregulated	Downregulated
	mRNA	2138	2075
	lncRNA	690	784
	miRNA	50	171
	Number of differentially expressed RNAs between ectopic endometrial samples and eutopic endometrial samples
