# Supplementary material for: Identification of Functional lncRNAs Associated With Ovarian Endometriosis Based on a ceRNA Network
Source: Front Genet. 2021 Jan 27;12:534054. doi: 10.3389/fgene.2021.534054 (PMC7873467; doi:10.3389/fgene.2021.534054)
Supplement: Supplementary file 2 [file Table_2.XLSX]

## Sheet: supply.1
	Table S2. LncRNA-mRNA interactions in the ceRNA network.
	lncRNA	mRNA
	H19	ZDHHC23
	HOXA-AS2	ZDHHC23
	GS1-358P8.4	ZDHHC23
	H19	RUNX1
	HOXA-AS2	RUNX1
	GS1-358P8.4	RUNX1
	H19	PLCB1
	HOXA-AS2	PLCB1
	GS1-358P8.4	PLCB1
	H19	ANKRD6
	HOXA-AS2	ANKRD6
	GS1-358P8.4	ANKRD6
	H19	KIF11
	HOXA-AS2	KIF11
	GS1-358P8.4	KIF11
	H19	TSPAN12
	HOXA-AS2	TSPAN12
	GS1-358P8.4	TSPAN12
	H19	SH2B3
	HOXA-AS2	SH2B3
	GS1-358P8.4	SH2B3
	H19	SLC9A2
	HOXA-AS2	SLC9A2
	GS1-358P8.4	SLC9A2
	H19	CYBRD1
	HOXA-AS2	CYBRD1
	GS1-358P8.4	CYBRD1
	H19	SLC36A1
	HOXA-AS2	SLC36A1
	GS1-358P8.4	SLC36A1
	H19	TSPAN4
	HOXA-AS2	TSPAN4
	GS1-358P8.4	TSPAN4
	H19	ASAH1
	HOXA-AS2	ASAH1
	GS1-358P8.4	ASAH1
	H19	TET3
	HOXA-AS2	TET3
	GS1-358P8.4	TET3
	H19	FCRLA
	HOXA-AS2	FCRLA
	GS1-358P8.4	FCRLA
	H19	RECK
	HOXA-AS2	RECK
	GS1-358P8.4	RECK
	H19	ERBB3
	HOXA-AS2	ERBB3
	GS1-358P8.4	ERBB3
	H19	PBX3
	HOXA-AS2	PBX3
	GS1-358P8.4	PBX3
	H19	ACACA
	HOXA-AS2	ACACA
	GS1-358P8.4	ACACA
	H19	MARK1
	HOXA-AS2	MARK1
	GS1-358P8.4	MARK1
	H19	STRBP
	HOXA-AS2	STRBP
	GS1-358P8.4	STRBP
	H19	MDFIC
	HOXA-AS2	MDFIC
	GS1-358P8.4	MDFIC
	H19	ANKH
	HOXA-AS2	ANKH
	GS1-358P8.4	ANKH
	H19	PPP2R1B
	HOXA-AS2	PPP2R1B
	GS1-358P8.4	PPP2R1B
	H19	RGS2
	HOXA-AS2	RGS2
	GS1-358P8.4	RGS2
	H19	DOCK4
	HOXA-AS2	DOCK4
	GS1-358P8.4	DOCK4
	H19	ELK4
	HOXA-AS2	ELK4
	GS1-358P8.4	ELK4
	H19	PRKCZ
	HOXA-AS2	PRKCZ
	GS1-358P8.4	PRKCZ
	H19	CPA3
	HOXA-AS2	CPA3
	GS1-358P8.4	CPA3
	H19	BCL11B
	HOXA-AS2	BCL11B
	GS1-358P8.4	BCL11B
	H19	ABCA1
	HOXA-AS2	ABCA1
	GS1-358P8.4	ABCA1
	H19	PLSCR4
	HOXA-AS2	PLSCR4
	GS1-358P8.4	PLSCR4
	H19	SLC6A8
	HOXA-AS2	SLC6A8
	GS1-358P8.4	SLC6A8
	H19	TMEM100
	HOXA-AS2	TMEM100
	GS1-358P8.4	TMEM100
	H19	TNFSF12
	HOXA-AS2	TNFSF12
	GS1-358P8.4	TNFSF12
	H19	CD274
	HOXA-AS2	CD274
	GS1-358P8.4	CD274
	H19	EIF5A2
	HOXA-AS2	EIF5A2
	GS1-358P8.4	EIF5A2
	H19	SPAG1
	HOXA-AS2	SPAG1
	GS1-358P8.4	SPAG1
	H19	MATN3
	HOXA-AS2	MATN3
	GS1-358P8.4	MATN3
	H19	C6orf141
	HOXA-AS2	C6orf141
	GS1-358P8.4	C6orf141
	H19	BOC
	HOXA-AS2	BOC
	GS1-358P8.4	BOC
	H19	SEMA4B
	HOXA-AS2	SEMA4B
	GS1-358P8.4	SEMA4B
	H19	CXCL6
	HOXA-AS2	CXCL6
	GS1-358P8.4	CXCL6
	H19	APCDD1
	HOXA-AS2	APCDD1
	GS1-358P8.4	APCDD1
	H19	TFPI2
	HOXA-AS2	TFPI2
	GS1-358P8.4	TFPI2
	H19	BDH1
	HOXA-AS2	BDH1
	GS1-358P8.4	BDH1
	H19	FAM84B
	HOXA-AS2	FAM84B
	GS1-358P8.4	FAM84B
	H19	MAPK4
	HOXA-AS2	MAPK4
	GS1-358P8.4	MAPK4
	H19	SLC37A3
	HOXA-AS2	SLC37A3
	GS1-358P8.4	SLC37A3
	H19	ARRDC1
	HOXA-AS2	ARRDC1
	GS1-358P8.4	ARRDC1
	H19	KIAA1522
	HOXA-AS2	KIAA1522
	GS1-358P8.4	KIAA1522
	H19	ZNF217
	HOXA-AS2	ZNF217
	GS1-358P8.4	ZNF217
	H19	MAP7D2
	HOXA-AS2	MAP7D2
	GS1-358P8.4	MAP7D2
	H19	BNC2
	HOXA-AS2	BNC2
	GS1-358P8.4	BNC2
	H19	DNMT3B
	HOXA-AS2	DNMT3B
	GS1-358P8.4	DNMT3B
	H19	TANC2
	HOXA-AS2	TANC2
	GS1-358P8.4	TANC2
	H19	VASH2
	HOXA-AS2	VASH2
	GS1-358P8.4	VASH2
	H19	DSP
	HOXA-AS2	DSP
	GS1-358P8.4	DSP
	H19	SLC48A1
	HOXA-AS2	SLC48A1
	GS1-358P8.4	SLC48A1
	H19	CAPZA2
	HOXA-AS2	CAPZA2
	GS1-358P8.4	CAPZA2
	H19	DLL1
	HOXA-AS2	DLL1
	GS1-358P8.4	DLL1
	H19	FTL
	HOXA-AS2	FTL
	GS1-358P8.4	FTL
	H19	SLC7A2
	HOXA-AS2	SLC7A2
	GS1-358P8.4	SLC7A2
	H19	ANTXR2
	HOXA-AS2	ANTXR2
	GS1-358P8.4	ANTXR2
	H19	ZDHHC9
	HOXA-AS2	ZDHHC9
	GS1-358P8.4	ZDHHC9
	H19	KBTBD8
	HOXA-AS2	KBTBD8
	GS1-358P8.4	KBTBD8
	H19	MKX
	HOXA-AS2	MKX
	GS1-358P8.4	MKX
	H19	ZNF671
	HOXA-AS2	ZNF671
	GS1-358P8.4	ZNF671
	H19	UBN2
	HOXA-AS2	UBN2
	GS1-358P8.4	UBN2
	H19	BUB1
	HOXA-AS2	BUB1
	GS1-358P8.4	BUB1
	H19	SLAIN1
	HOXA-AS2	SLAIN1
	GS1-358P8.4	SLAIN1
	H19	SOX11
	HOXA-AS2	SOX11
	GS1-358P8.4	SOX11
	H19	TTPAL
	HOXA-AS2	TTPAL
	GS1-358P8.4	TTPAL
	H19	RNF128
	HOXA-AS2	RNF128
	GS1-358P8.4	RNF128
	H19	VIM
	GS1-358P8.4	VIM
	H19	TNIK
	HOXA-AS2	TNIK
	GS1-358P8.4	TNIK
	H19	CITED4
	HOXA-AS2	CITED4
	GS1-358P8.4	CITED4
	H19	ILDR1
	HOXA-AS2	ILDR1
	GS1-358P8.4	ILDR1
	H19	S1PR1
	HOXA-AS2	S1PR1
	GS1-358P8.4	S1PR1
	H19	NRP2
	HOXA-AS2	NRP2
	GS1-358P8.4	NRP2
	H19	FZD7
	HOXA-AS2	FZD7
	GS1-358P8.4	FZD7
	H19	SCRN1
	GS1-358P8.4	SCRN1
	H19	PSAT1
	HOXA-AS2	PSAT1
	GS1-358P8.4	PSAT1
	H19	OLIG1
	HOXA-AS2	OLIG1
	GS1-358P8.4	OLIG1
	H19	MAP3K9
	HOXA-AS2	MAP3K9
	GS1-358P8.4	MAP3K9
	H19	ZBTB10
	HOXA-AS2	ZBTB10
	GS1-358P8.4	ZBTB10
	H19	CLIP4
	HOXA-AS2	CLIP4
	GS1-358P8.4	CLIP4
	H19	DUSP8
	HOXA-AS2	DUSP8
	GS1-358P8.4	DUSP8
	H19	NBL1
	HOXA-AS2	NBL1
	GS1-358P8.4	NBL1
	H19	PLOD2
	HOXA-AS2	PLOD2
	GS1-358P8.4	PLOD2
	H19	MAP3K4
	HOXA-AS2	MAP3K4
	GS1-358P8.4	MAP3K4
	H19	LRP1
	HOXA-AS2	LRP1
	GS1-358P8.4	LRP1
	H19	DNAH10
	HOXA-AS2	DNAH10
	GS1-358P8.4	DNAH10
	H19	LHX6
	HOXA-AS2	LHX6
	GS1-358P8.4	LHX6
	H19	AKT3
	HOXA-AS2	AKT3
	GS1-358P8.4	AKT3
	H19	SOBP
	HOXA-AS2	SOBP
	GS1-358P8.4	SOBP
	H19	PRNP
	HOXA-AS2	PRNP
	GS1-358P8.4	PRNP
	H19	PTPN3
	HOXA-AS2	PTPN3
	GS1-358P8.4	PTPN3
	H19	EYA4
	HOXA-AS2	EYA4
	GS1-358P8.4	EYA4
	H19	HIP1R
	HOXA-AS2	HIP1R
	GS1-358P8.4	HIP1R
	HOXA-AS2	SPAG17
	H19	MAP7
	HOXA-AS2	MAP7
	GS1-358P8.4	MAP7
	H19	C3orf70
	HOXA-AS2	C3orf70
	GS1-358P8.4	C3orf70
	H19	P2RY10
	HOXA-AS2	P2RY10
	GS1-358P8.4	P2RY10
	H19	PREX1
	HOXA-AS2	PREX1
	GS1-358P8.4	PREX1
	H19	MMP2
	HOXA-AS2	MMP2
	GS1-358P8.4	MMP2
	H19	MKI67
	HOXA-AS2	MKI67
	GS1-358P8.4	MKI67
	H19	REV3L
	HOXA-AS2	REV3L
	GS1-358P8.4	REV3L
	H19	DPYD
	HOXA-AS2	DPYD
	GS1-358P8.4	DPYD
	H19	EXPH5
	HOXA-AS2	EXPH5
	GS1-358P8.4	EXPH5
	H19	C2CD4A
	HOXA-AS2	C2CD4A
	GS1-358P8.4	C2CD4A
	H19	PTHLH
	HOXA-AS2	PTHLH
	GS1-358P8.4	PTHLH
	H19	GINS4
	HOXA-AS2	GINS4
	GS1-358P8.4	GINS4
	H19	PNMAL1
	HOXA-AS2	PNMAL1
	GS1-358P8.4	PNMAL1
	H19	SAMD9L
	HOXA-AS2	SAMD9L
	GS1-358P8.4	SAMD9L
	H19	CERCAM
	HOXA-AS2	CERCAM
	GS1-358P8.4	CERCAM
	H19	ZNF385A
	HOXA-AS2	ZNF385A
	GS1-358P8.4	ZNF385A
	H19	SCCPDH
	HOXA-AS2	SCCPDH
	GS1-358P8.4	SCCPDH
	H19	SSFA2
	HOXA-AS2	SSFA2
	GS1-358P8.4	SSFA2
	H19	FNBP1L
	HOXA-AS2	FNBP1L
	GS1-358P8.4	FNBP1L
	H19	KPNA2
	HOXA-AS2	KPNA2
	GS1-358P8.4	KPNA2
	H19	IL1RAP
	HOXA-AS2	IL1RAP
	GS1-358P8.4	IL1RAP
	H19	E2F2
	HOXA-AS2	E2F2
	GS1-358P8.4	E2F2
	H19	PER2
	HOXA-AS2	PER2
	GS1-358P8.4	PER2
	H19	CELSR2
	HOXA-AS2	CELSR2
	GS1-358P8.4	CELSR2
	H19	COL8A1
	HOXA-AS2	COL8A1
	GS1-358P8.4	COL8A1
	H19	VANGL1
	HOXA-AS2	VANGL1
	GS1-358P8.4	VANGL1
	H19	CYP26B1
	HOXA-AS2	CYP26B1
	GS1-358P8.4	CYP26B1
	H19	ETV1
	HOXA-AS2	ETV1
	GS1-358P8.4	ETV1
	H19	BMP6
	HOXA-AS2	BMP6
	GS1-358P8.4	BMP6
	H19	NPL
	HOXA-AS2	NPL
	GS1-358P8.4	NPL
	H19	C21orf58
	HOXA-AS2	C21orf58
	GS1-358P8.4	C21orf58
	H19	ARL4C
	HOXA-AS2	ARL4C
	GS1-358P8.4	ARL4C
	H19	USP53
	HOXA-AS2	USP53
	GS1-358P8.4	USP53
	H19	PCDHA4
	HOXA-AS2	PCDHA4
	GS1-358P8.4	PCDHA4
	H19	SYTL4
	HOXA-AS2	SYTL4
	GS1-358P8.4	SYTL4
	H19	PTGER4
	HOXA-AS2	PTGER4
	GS1-358P8.4	PTGER4
	H19	TNFRSF10A
	HOXA-AS2	TNFRSF10A
	GS1-358P8.4	TNFRSF10A
	H19	TRIP13
	GS1-358P8.4	TRIP13
	H19	PDE3B
	HOXA-AS2	PDE3B
	GS1-358P8.4	PDE3B
	H19	MAPK6
	HOXA-AS2	MAPK6
	GS1-358P8.4	MAPK6
	H19	SDCBP
	HOXA-AS2	SDCBP
	GS1-358P8.4	SDCBP
	H19	PARD6B
	HOXA-AS2	PARD6B
	GS1-358P8.4	PARD6B
	H19	ABCG4
	HOXA-AS2	ABCG4
	GS1-358P8.4	ABCG4
	H19	TNFRSF17
	HOXA-AS2	TNFRSF17
	GS1-358P8.4	TNFRSF17
	H19	DENND5B
	HOXA-AS2	DENND5B
	GS1-358P8.4	DENND5B
	H19	ZFPM2
	HOXA-AS2	ZFPM2
	GS1-358P8.4	ZFPM2
	H19	RAB11FIP4
	HOXA-AS2	RAB11FIP4
	GS1-358P8.4	RAB11FIP4
	H19	TNS1
	HOXA-AS2	TNS1
	GS1-358P8.4	TNS1
	H19	CDCA7
	HOXA-AS2	CDCA7
	GS1-358P8.4	CDCA7
	H19	PRRG4
	HOXA-AS2	PRRG4
	GS1-358P8.4	PRRG4
	H19	CNKSR3
	HOXA-AS2	CNKSR3
	GS1-358P8.4	CNKSR3
	H19	HEY2
	HOXA-AS2	HEY2
	GS1-358P8.4	HEY2
	H19	SH3BGRL2
	HOXA-AS2	SH3BGRL2
	GS1-358P8.4	SH3BGRL2
	H19	CYTIP
	HOXA-AS2	CYTIP
	GS1-358P8.4	CYTIP
	H19	HEG1
	HOXA-AS2	HEG1
	GS1-358P8.4	HEG1
	H19	MTF1
	HOXA-AS2	MTF1
	GS1-358P8.4	MTF1
	H19	FZD1
	HOXA-AS2	FZD1
	GS1-358P8.4	FZD1
	H19	RPS6KA5
	HOXA-AS2	RPS6KA5
	GS1-358P8.4	RPS6KA5
	H19	USP54
	HOXA-AS2	USP54
	GS1-358P8.4	USP54
	H19	SLC22A3
	HOXA-AS2	SLC22A3
	GS1-358P8.4	SLC22A3
	H19	MAP3K1
	HOXA-AS2	MAP3K1
	GS1-358P8.4	MAP3K1
	H19	CD47
	HOXA-AS2	CD47
	GS1-358P8.4	CD47
	H19	FAM60A
	HOXA-AS2	FAM60A
	GS1-358P8.4	FAM60A
	H19	SLC29A2
	HOXA-AS2	SLC29A2
	GS1-358P8.4	SLC29A2
	H19	SEMA7A
	HOXA-AS2	SEMA7A
	GS1-358P8.4	SEMA7A
	H19	HOXA13
	HOXA-AS2	HOXA13
	GS1-358P8.4	HOXA13
	H19	ASF1B
	HOXA-AS2	ASF1B
	GS1-358P8.4	ASF1B
	H19	C8orf34
	HOXA-AS2	C8orf34
	GS1-358P8.4	C8orf34
	H19	SQLE
	HOXA-AS2	SQLE
	GS1-358P8.4	SQLE
	H19	SAMD12
	HOXA-AS2	SAMD12
	GS1-358P8.4	SAMD12
	H19	MFAP3L
	HOXA-AS2	MFAP3L
	GS1-358P8.4	MFAP3L
	H19	LEFTY1
	HOXA-AS2	LEFTY1
	GS1-358P8.4	LEFTY1
	H19	PDGFD
	HOXA-AS2	PDGFD
	GS1-358P8.4	PDGFD
	H19	IGFBP7
	HOXA-AS2	IGFBP7
	GS1-358P8.4	IGFBP7
	H19	TMEM154
	HOXA-AS2	TMEM154
	GS1-358P8.4	TMEM154
	H19	AP1G1
	HOXA-AS2	AP1G1
	GS1-358P8.4	AP1G1
	H19	GATA6
	HOXA-AS2	GATA6
	GS1-358P8.4	GATA6
	H19	DCDC2
	HOXA-AS2	DCDC2
	GS1-358P8.4	DCDC2
	H19	TBL1X
	HOXA-AS2	TBL1X
	GS1-358P8.4	TBL1X
	H19	RASSF3
	HOXA-AS2	RASSF3
	GS1-358P8.4	RASSF3
	H19	PLK4
	HOXA-AS2	PLK4
	GS1-358P8.4	PLK4
	H19	IL6ST
	HOXA-AS2	IL6ST
	GS1-358P8.4	IL6ST
	H19	FZD4
	HOXA-AS2	FZD4
	GS1-358P8.4	FZD4
	H19	LHFPL2
	HOXA-AS2	LHFPL2
	GS1-358P8.4	LHFPL2
	H19	RGMA
	HOXA-AS2	RGMA
	GS1-358P8.4	RGMA
	H19	PPM1B
	HOXA-AS2	PPM1B
	GS1-358P8.4	PPM1B
	H19	TIMP2
	HOXA-AS2	TIMP2
	GS1-358P8.4	TIMP2
	H19	PALLD
	HOXA-AS2	PALLD
	GS1-358P8.4	PALLD
	H19	RAB11FIP1
	HOXA-AS2	RAB11FIP1
	GS1-358P8.4	RAB11FIP1
	H19	SORD
	HOXA-AS2	SORD
	GS1-358P8.4	SORD
	H19	TMEM56
	HOXA-AS2	TMEM56
	GS1-358P8.4	TMEM56
	H19	ANKRD29
	HOXA-AS2	ANKRD29
	GS1-358P8.4	ANKRD29
	H19	PRR15
	HOXA-AS2	PRR15
	GS1-358P8.4	PRR15
	H19	ATP7B
	HOXA-AS2	ATP7B
	GS1-358P8.4	ATP7B
	H19	GPR37
	HOXA-AS2	GPR37
	GS1-358P8.4	GPR37
	H19	CSGALNACT1
	HOXA-AS2	CSGALNACT1
	GS1-358P8.4	CSGALNACT1
	H19	DMRT3
	HOXA-AS2	DMRT3
	GS1-358P8.4	DMRT3
	H19	RORC
	HOXA-AS2	RORC
	GS1-358P8.4	RORC
	H19	ARSJ
	HOXA-AS2	ARSJ
	GS1-358P8.4	ARSJ
	H19	EPB41L4B
	HOXA-AS2	EPB41L4B
	GS1-358P8.4	EPB41L4B
	H19	BHLHE41
	HOXA-AS2	BHLHE41
	GS1-358P8.4	BHLHE41
	H19	RCOR1
	HOXA-AS2	RCOR1
	GS1-358P8.4	RCOR1
	H19	SAMD10
	HOXA-AS2	SAMD10
	GS1-358P8.4	SAMD10
	H19	KIF5C
	HOXA-AS2	KIF5C
	GS1-358P8.4	KIF5C
	H19	FAM129A
	HOXA-AS2	FAM129A
	GS1-358P8.4	FAM129A
	H19	TRAK1
	HOXA-AS2	TRAK1
	GS1-358P8.4	TRAK1
	H19	GRAMD3
	HOXA-AS2	GRAMD3
	GS1-358P8.4	GRAMD3
	H19	SALL1
	HOXA-AS2	SALL1
	GS1-358P8.4	SALL1
	H19	STC1
	HOXA-AS2	STC1
	GS1-358P8.4	STC1
	H19	RBMS3
	HOXA-AS2	RBMS3
	GS1-358P8.4	RBMS3
	H19	TRAF4
	HOXA-AS2	TRAF4
	GS1-358P8.4	TRAF4
	H19	ANO6
	HOXA-AS2	ANO6
	GS1-358P8.4	ANO6
	H19	FMNL3
	HOXA-AS2	FMNL3
	GS1-358P8.4	FMNL3
	H19	SYNM
	HOXA-AS2	SYNM
	GS1-358P8.4	SYNM
	H19	FCHO1
	HOXA-AS2	FCHO1
	GS1-358P8.4	FCHO1
	H19	DFNA5
	GS1-358P8.4	DFNA5
	H19	HSD17B11
	HOXA-AS2	HSD17B11
	GS1-358P8.4	HSD17B11
	H19	UBE2QL1
	HOXA-AS2	UBE2QL1
	GS1-358P8.4	UBE2QL1
	H19	GNB4
	HOXA-AS2	GNB4
	GS1-358P8.4	GNB4
	H19	TNFAIP3
	HOXA-AS2	TNFAIP3
	GS1-358P8.4	TNFAIP3
	H19	ITGB8
	HOXA-AS2	ITGB8
	GS1-358P8.4	ITGB8
	H19	GINS1
	HOXA-AS2	GINS1
	GS1-358P8.4	GINS1
	H19	PMP22
	HOXA-AS2	PMP22
	GS1-358P8.4	PMP22
	H19	IRX5
	HOXA-AS2	IRX5
	GS1-358P8.4	IRX5
	H19	BTG3
	HOXA-AS2	BTG3
	GS1-358P8.4	BTG3
	H19	SCARA5
	HOXA-AS2	SCARA5
	GS1-358P8.4	SCARA5
	H19	IGF2BP3
	HOXA-AS2	IGF2BP3
	GS1-358P8.4	IGF2BP3
	H19	TXNRD1
	HOXA-AS2	TXNRD1
	GS1-358P8.4	TXNRD1
	H19	TMEM64
	HOXA-AS2	TMEM64
	GS1-358P8.4	TMEM64
	H19	JAZF1
	HOXA-AS2	JAZF1
	GS1-358P8.4	JAZF1
	H19	ITGA2
	HOXA-AS2	ITGA2
	GS1-358P8.4	ITGA2
	H19	FGFR1
	GS1-358P8.4	FGFR1
	H19	ELAVL2
	HOXA-AS2	ELAVL2
	GS1-358P8.4	ELAVL2
	H19	HIST1H2BD
	HOXA-AS2	HIST1H2BD
	GS1-358P8.4	HIST1H2BD
	H19	KIAA1324
	HOXA-AS2	KIAA1324
	GS1-358P8.4	KIAA1324
	H19	PLEKHO2
	HOXA-AS2	PLEKHO2
	GS1-358P8.4	PLEKHO2
	H19	CTSS
	HOXA-AS2	CTSS
	GS1-358P8.4	CTSS
	H19	POLQ
	HOXA-AS2	POLQ
	GS1-358P8.4	POLQ
	H19	MFHAS1
	HOXA-AS2	MFHAS1
	GS1-358P8.4	MFHAS1
	H19	TYRP1
	HOXA-AS2	TYRP1
	GS1-358P8.4	TYRP1
	H19	GDF11
	HOXA-AS2	GDF11
	GS1-358P8.4	GDF11
	H19	EMB
	HOXA-AS2	EMB
	GS1-358P8.4	EMB
	H19	EPHA4
	HOXA-AS2	EPHA4
	GS1-358P8.4	EPHA4
	H19	PPP1R12B
	HOXA-AS2	PPP1R12B
	GS1-358P8.4	PPP1R12B
	H19	OSMR
	HOXA-AS2	OSMR
	GS1-358P8.4	OSMR
	H19	C8orf4
	HOXA-AS2	C8orf4
	GS1-358P8.4	C8orf4
	H19	MYO5B
	HOXA-AS2	MYO5B
	GS1-358P8.4	MYO5B
	H19	MARCKS
	HOXA-AS2	MARCKS
	GS1-358P8.4	MARCKS
	H19	ATP6V1A
	HOXA-AS2	ATP6V1A
	GS1-358P8.4	ATP6V1A
	H19	TBX3
	HOXA-AS2	TBX3
	GS1-358P8.4	TBX3
	H19	ATP11A
	HOXA-AS2	ATP11A
	GS1-358P8.4	ATP11A
	H19	PEAK1
	HOXA-AS2	PEAK1
	GS1-358P8.4	PEAK1
	GS1-358P8.4	PAK6
	H19	ERG
	HOXA-AS2	ERG
	GS1-358P8.4	ERG
	H19	TPX2
	HOXA-AS2	TPX2
	GS1-358P8.4	TPX2
	H19	COL12A1
	GS1-358P8.4	COL12A1
	H19	ANKRD33B
	HOXA-AS2	ANKRD33B
	GS1-358P8.4	ANKRD33B
	H19	RASL11B
	HOXA-AS2	RASL11B
	GS1-358P8.4	RASL11B
	H19	F2R
	HOXA-AS2	F2R
	GS1-358P8.4	F2R
	H19	FOXC1
	HOXA-AS2	FOXC1
	GS1-358P8.4	FOXC1
	H19	BVES
	HOXA-AS2	BVES
	GS1-358P8.4	BVES
	H19	RIMKLB
	HOXA-AS2	RIMKLB
	GS1-358P8.4	RIMKLB
	H19	TGFBI
	HOXA-AS2	TGFBI
	GS1-358P8.4	TGFBI
	H19	FAM177A1
	HOXA-AS2	FAM177A1
	GS1-358P8.4	FAM177A1
	H19	POU5F1B
	HOXA-AS2	POU5F1B
	GS1-358P8.4	POU5F1B
	H19	ARHGDIB
	HOXA-AS2	ARHGDIB
	GS1-358P8.4	ARHGDIB
	H19	ASAP1
	HOXA-AS2	ASAP1
	GS1-358P8.4	ASAP1
	H19	AJUBA
	HOXA-AS2	AJUBA
	GS1-358P8.4	AJUBA
	H19	C12orf75
	HOXA-AS2	C12orf75
	GS1-358P8.4	C12orf75
	H19	C10orf35
	HOXA-AS2	C10orf35
	GS1-358P8.4	C10orf35
	H19	ABCD2
	HOXA-AS2	ABCD2
	GS1-358P8.4	ABCD2
	H19	EZH2
	HOXA-AS2	EZH2
	GS1-358P8.4	EZH2
	HOXA-AS2	LRRC8E
	H19	WEE1
	HOXA-AS2	WEE1
	GS1-358P8.4	WEE1
	H19	TOM1L1
	HOXA-AS2	TOM1L1
	GS1-358P8.4	TOM1L1
	H19	CALD1
	HOXA-AS2	CALD1
	GS1-358P8.4	CALD1
	H19	EGR2
	HOXA-AS2	EGR2
	GS1-358P8.4	EGR2
	H19	MFSD6
	HOXA-AS2	MFSD6
	GS1-358P8.4	MFSD6
	H19	PTP4A1
	HOXA-AS2	PTP4A1
	GS1-358P8.4	PTP4A1
	H19	WASF3
	HOXA-AS2	WASF3
	GS1-358P8.4	WASF3
	H19	RORB
	HOXA-AS2	RORB
	GS1-358P8.4	RORB
	H19	KIF5A
	HOXA-AS2	KIF5A
	GS1-358P8.4	KIF5A
	H19	PRKAR2B
	HOXA-AS2	PRKAR2B
	GS1-358P8.4	PRKAR2B
	H19	CHAF1A
	HOXA-AS2	CHAF1A
	GS1-358P8.4	CHAF1A
	H19	FAM129B
	HOXA-AS2	FAM129B
	GS1-358P8.4	FAM129B
	H19	SMARCC1
	HOXA-AS2	SMARCC1
	GS1-358P8.4	SMARCC1
	H19	PKIA
	HOXA-AS2	PKIA
	GS1-358P8.4	PKIA
	H19	GPR137B
	HOXA-AS2	GPR137B
	GS1-358P8.4	GPR137B
	H19	XPR1
	HOXA-AS2	XPR1
	GS1-358P8.4	XPR1
	H19	EFEMP1
	HOXA-AS2	EFEMP1
	GS1-358P8.4	EFEMP1
	H19	RHOV
	HOXA-AS2	RHOV
	GS1-358P8.4	RHOV
	H19	TP53INP2
	HOXA-AS2	TP53INP2
	GS1-358P8.4	TP53INP2
	H19	FAM168A
	HOXA-AS2	FAM168A
	GS1-358P8.4	FAM168A
	H19	FANCD2
	HOXA-AS2	FANCD2
	GS1-358P8.4	FANCD2
	H19	RBM47
	H19	RAB30
	HOXA-AS2	RAB30
	GS1-358P8.4	RAB30
	H19	KCNN2
	HOXA-AS2	KCNN2
	GS1-358P8.4	KCNN2
	H19	PBK
	HOXA-AS2	PBK
	GS1-358P8.4	PBK
	H19	BTG2
	HOXA-AS2	BTG2
	GS1-358P8.4	BTG2
	H19	ZNF627
	HOXA-AS2	ZNF627
	GS1-358P8.4	ZNF627
	H19	RASGRP3
	HOXA-AS2	RASGRP3
	GS1-358P8.4	RASGRP3
	H19	SYNE2
	HOXA-AS2	SYNE2
	GS1-358P8.4	SYNE2
	H19	WISP2
	GS1-358P8.4	WISP2
	H19	RAPGEF4
	HOXA-AS2	RAPGEF4
	GS1-358P8.4	RAPGEF4
	H19	GULP1
	HOXA-AS2	GULP1
	GS1-358P8.4	GULP1
	H19	CD69
	HOXA-AS2	CD69
	GS1-358P8.4	CD69
	H19	KIF14
	HOXA-AS2	KIF14
	GS1-358P8.4	KIF14
	H19	TAGAP
	HOXA-AS2	TAGAP
	GS1-358P8.4	TAGAP
	H19	ANK2
	HOXA-AS2	ANK2
	GS1-358P8.4	ANK2
	H19	RACGAP1
	HOXA-AS2	RACGAP1
	GS1-358P8.4	RACGAP1
	H19	CELF2
	HOXA-AS2	CELF2
	GS1-358P8.4	CELF2
	H19	FBXL7
	HOXA-AS2	FBXL7
	GS1-358P8.4	FBXL7
	H19	RBM24
	HOXA-AS2	RBM24
	GS1-358P8.4	RBM24
	H19	MAN1C1
	HOXA-AS2	MAN1C1
	GS1-358P8.4	MAN1C1
	H19	SLC15A4
	HOXA-AS2	SLC15A4
	GS1-358P8.4	SLC15A4
	H19	PAQR4
	HOXA-AS2	PAQR4
	GS1-358P8.4	PAQR4
	H19	MKNK2
	HOXA-AS2	MKNK2
	GS1-358P8.4	MKNK2
	H19	NEFH
	HOXA-AS2	NEFH
	GS1-358P8.4	NEFH
	H19	CACNB4
	HOXA-AS2	CACNB4
	GS1-358P8.4	CACNB4
	H19	SLC46A3
	HOXA-AS2	SLC46A3
	GS1-358P8.4	SLC46A3
	H19	ZNF25
	HOXA-AS2	ZNF25
	GS1-358P8.4	ZNF25
	H19	ERBB4
	GS1-358P8.4	ERBB4
	H19	IRF8
	HOXA-AS2	IRF8
	GS1-358P8.4	IRF8
	H19	FAM3C
	HOXA-AS2	FAM3C
	GS1-358P8.4	FAM3C
	H19	PKMYT1
	HOXA-AS2	PKMYT1
	GS1-358P8.4	PKMYT1
	H19	RUNDC1
	HOXA-AS2	RUNDC1
	GS1-358P8.4	RUNDC1
	H19	KIAA1549
	HOXA-AS2	KIAA1549
	GS1-358P8.4	KIAA1549
	H19	GLS
	HOXA-AS2	GLS
	GS1-358P8.4	GLS
	H19	CSRNP3
	HOXA-AS2	CSRNP3
	GS1-358P8.4	CSRNP3
	H19	KCNK1
	HOXA-AS2	KCNK1
	GS1-358P8.4	KCNK1
	H19	GDA
	HOXA-AS2	GDA
	GS1-358P8.4	GDA
	H19	SLC1A2
	HOXA-AS2	SLC1A2
	GS1-358P8.4	SLC1A2
	H19	TNFAIP8
	HOXA-AS2	TNFAIP8
	GS1-358P8.4	TNFAIP8
	H19	MPDZ
	HOXA-AS2	MPDZ
	GS1-358P8.4	MPDZ
	H19	E2F1
	HOXA-AS2	E2F1
	GS1-358P8.4	E2F1
	H19	CSF1
	HOXA-AS2	CSF1
	GS1-358P8.4	CSF1
	H19	CMKLR1
	HOXA-AS2	CMKLR1
	GS1-358P8.4	CMKLR1
	H19	LRRC1
	HOXA-AS2	LRRC1
	GS1-358P8.4	LRRC1
	H19	RBBP8
	HOXA-AS2	RBBP8
	GS1-358P8.4	RBBP8
	H19	CCDC88A
	HOXA-AS2	CCDC88A
	GS1-358P8.4	CCDC88A
	H19	LTBP2
	HOXA-AS2	LTBP2
	GS1-358P8.4	LTBP2
	H19	RARB
	HOXA-AS2	RARB
	GS1-358P8.4	RARB
	H19	RAPGEFL1
	HOXA-AS2	RAPGEFL1
	GS1-358P8.4	RAPGEFL1
	H19	TESC
	HOXA-AS2	TESC
	GS1-358P8.4	TESC
	H19	HOOK1
	HOXA-AS2	HOOK1
	GS1-358P8.4	HOOK1
	H19	RANBP17
	HOXA-AS2	RANBP17
	GS1-358P8.4	RANBP17
	H19	OSR2
	HOXA-AS2	OSR2
	GS1-358P8.4	OSR2
	H19	ZNF468
	HOXA-AS2	ZNF468
	GS1-358P8.4	ZNF468
	H19	SCAMP5
	HOXA-AS2	SCAMP5
	GS1-358P8.4	SCAMP5
	H19	PIK3R1
	HOXA-AS2	PIK3R1
	GS1-358P8.4	PIK3R1
	H19	SH3BP5
	HOXA-AS2	SH3BP5
	GS1-358P8.4	SH3BP5
	H19	ELK3
	HOXA-AS2	ELK3
	GS1-358P8.4	ELK3
	H19	GPR63
	HOXA-AS2	GPR63
	GS1-358P8.4	GPR63
	H19	AGPAT5
	HOXA-AS2	AGPAT5
	GS1-358P8.4	AGPAT5
	H19	KIAA0922
	HOXA-AS2	KIAA0922
	GS1-358P8.4	KIAA0922
	H19	POC1B
	HOXA-AS2	POC1B
	GS1-358P8.4	POC1B
	H19	TPP1
	HOXA-AS2	TPP1
	GS1-358P8.4	TPP1
	H19	VEGFA
	HOXA-AS2	VEGFA
	GS1-358P8.4	VEGFA
	H19	RAB6B
	HOXA-AS2	RAB6B
	GS1-358P8.4	RAB6B
	H19	NUP210
	HOXA-AS2	NUP210
	GS1-358P8.4	NUP210
	H19	SEC14L1
	HOXA-AS2	SEC14L1
	GS1-358P8.4	SEC14L1
	H19	SCD5
	HOXA-AS2	SCD5
	GS1-358P8.4	SCD5
	H19	RAB31
	HOXA-AS2	RAB31
	GS1-358P8.4	RAB31
	H19	CIT
	HOXA-AS2	CIT
	GS1-358P8.4	CIT
	H19	CEBPB
	HOXA-AS2	CEBPB
	GS1-358P8.4	CEBPB
	H19	CENPF
	HOXA-AS2	CENPF
	GS1-358P8.4	CENPF
	H19	METAP1
	HOXA-AS2	METAP1
	GS1-358P8.4	METAP1
	H19	PIP5K1B
	HOXA-AS2	PIP5K1B
	GS1-358P8.4	PIP5K1B
	H19	IL6
	HOXA-AS2	IL6
	GS1-358P8.4	IL6
	H19	CYP39A1
	HOXA-AS2	CYP39A1
	GS1-358P8.4	CYP39A1
	H19	FIBIN
	HOXA-AS2	FIBIN
	GS1-358P8.4	FIBIN
	H19	BHLHE22
	HOXA-AS2	BHLHE22
	GS1-358P8.4	BHLHE22
	H19	HN1
	HOXA-AS2	HN1
	GS1-358P8.4	HN1
	H19	HEBP1
	HOXA-AS2	HEBP1
	GS1-358P8.4	HEBP1
	H19	CCND1
	HOXA-AS2	CCND1
	GS1-358P8.4	CCND1
	H19	NEURL1B
	HOXA-AS2	NEURL1B
	GS1-358P8.4	NEURL1B
	H19	RRAGD
	HOXA-AS2	RRAGD
	GS1-358P8.4	RRAGD
	H19	GALNT4
	HOXA-AS2	GALNT4
	GS1-358P8.4	GALNT4
	H19	TBC1D8
	HOXA-AS2	TBC1D8
	GS1-358P8.4	TBC1D8
	H19	HSPA6
	HOXA-AS2	HSPA6
	GS1-358P8.4	HSPA6
	H19	TCEAL1
	HOXA-AS2	TCEAL1
	GS1-358P8.4	TCEAL1
	H19	CYP2U1
	HOXA-AS2	CYP2U1
	GS1-358P8.4	CYP2U1
	H19	BAMBI
	HOXA-AS2	BAMBI
	GS1-358P8.4	BAMBI
	H19	ITPR1
	HOXA-AS2	ITPR1
	GS1-358P8.4	ITPR1
	H19	HMGB3
	HOXA-AS2	HMGB3
	GS1-358P8.4	HMGB3
	H19	OSR1
	HOXA-AS2	OSR1
	GS1-358P8.4	OSR1
	H19	LXN
	HOXA-AS2	LXN
	GS1-358P8.4	LXN
	H19	AMPD3
	HOXA-AS2	AMPD3
	GS1-358P8.4	AMPD3
	H19	CDC25A
	HOXA-AS2	CDC25A
	GS1-358P8.4	CDC25A
	H19	FAM133A
	GS1-358P8.4	FAM133A
	H19	SOX9
	HOXA-AS2	SOX9
	GS1-358P8.4	SOX9
	H19	HOXA3
	HOXA-AS2	HOXA3
	GS1-358P8.4	HOXA3
	H19	SIRPA
	HOXA-AS2	SIRPA
	GS1-358P8.4	SIRPA
	H19	LRIG1
	HOXA-AS2	LRIG1
	GS1-358P8.4	LRIG1
	H19	SHANK2
	HOXA-AS2	SHANK2
	GS1-358P8.4	SHANK2
	H19	ANKRD50
	HOXA-AS2	ANKRD50
	GS1-358P8.4	ANKRD50
	H19	MYLK
	HOXA-AS2	MYLK
	GS1-358P8.4	MYLK
	H19	PDCD1LG2
	HOXA-AS2	PDCD1LG2
	GS1-358P8.4	PDCD1LG2
	H19	GALNT3
	HOXA-AS2	GALNT3
	GS1-358P8.4	GALNT3
	H19	E2F7
	HOXA-AS2	E2F7
	GS1-358P8.4	E2F7
	H19	PDK3
	HOXA-AS2	PDK3
	GS1-358P8.4	PDK3
	H19	LYPLA1
	HOXA-AS2	LYPLA1
	GS1-358P8.4	LYPLA1
	H19	MEF2C
	HOXA-AS2	MEF2C
	GS1-358P8.4	MEF2C
	H19	ST8SIA4
	HOXA-AS2	ST8SIA4
	GS1-358P8.4	ST8SIA4
	H19	PLS1
	HOXA-AS2	PLS1
	GS1-358P8.4	PLS1
	H19	RASD1
	HOXA-AS2	RASD1
	GS1-358P8.4	RASD1
	H19	GPR176
	HOXA-AS2	GPR176
	GS1-358P8.4	GPR176
	H19	ACSL4
	HOXA-AS2	ACSL4
	GS1-358P8.4	ACSL4
	H19	EHD3
	HOXA-AS2	EHD3
	GS1-358P8.4	EHD3
	H19	TPPP
	HOXA-AS2	TPPP
	GS1-358P8.4	TPPP
	H19	FGL2
	HOXA-AS2	FGL2
	GS1-358P8.4	FGL2
	H19	FZD6
	HOXA-AS2	FZD6
	GS1-358P8.4	FZD6
	H19	NOD1
	HOXA-AS2	NOD1
	GS1-358P8.4	NOD1
	H19	PHTF2
	HOXA-AS2	PHTF2
	GS1-358P8.4	PHTF2
	H19	ELOVL7
	HOXA-AS2	ELOVL7
	GS1-358P8.4	ELOVL7
	H19	TTC9
	HOXA-AS2	TTC9
	GS1-358P8.4	TTC9
	H19	RIMS3
	HOXA-AS2	RIMS3
	GS1-358P8.4	RIMS3
	H19	FOXG1
	HOXA-AS2	FOXG1
	GS1-358P8.4	FOXG1
	H19	RRM2
	HOXA-AS2	RRM2
	GS1-358P8.4	RRM2
	H19	PDLIM5
	HOXA-AS2	PDLIM5
	GS1-358P8.4	PDLIM5
	H19	MGLL
	HOXA-AS2	MGLL
	GS1-358P8.4	MGLL
	H19	LDLR
	HOXA-AS2	LDLR
	GS1-358P8.4	LDLR
	H19	HOXD8
	HOXA-AS2	HOXD8
	GS1-358P8.4	HOXD8
	H19	NKX3-2
	HOXA-AS2	NKX3-2
	GS1-358P8.4	NKX3-2
	H19	JPH1
	HOXA-AS2	JPH1
	GS1-358P8.4	JPH1
	H19	FAT4
	HOXA-AS2	FAT4
	GS1-358P8.4	FAT4
	H19	MYCN
	HOXA-AS2	MYCN
	GS1-358P8.4	MYCN
	H19	KIF13B
	HOXA-AS2	KIF13B
	GS1-358P8.4	KIF13B
	H19	PIK3AP1
	HOXA-AS2	PIK3AP1
	GS1-358P8.4	PIK3AP1
	H19	CDH2
	HOXA-AS2	CDH2
	GS1-358P8.4	CDH2
	H19	CREBL2
	HOXA-AS2	CREBL2
	GS1-358P8.4	CREBL2
	H19	SLC26A2
	HOXA-AS2	SLC26A2
	GS1-358P8.4	SLC26A2
	H19	OCLN
	HOXA-AS2	OCLN
	GS1-358P8.4	OCLN
	H19	PIGA
	HOXA-AS2	PIGA
	GS1-358P8.4	PIGA
	H19	KLHL5
	HOXA-AS2	KLHL5
	GS1-358P8.4	KLHL5
	H19	ENC1
	HOXA-AS2	ENC1
	GS1-358P8.4	ENC1
	H19	FOLR1
	HOXA-AS2	FOLR1
	GS1-358P8.4	FOLR1
	H19	F11R
	HOXA-AS2	F11R
	GS1-358P8.4	F11R
	H19	IFIT1
	HOXA-AS2	IFIT1
	GS1-358P8.4	IFIT1
	H19	UBE2D2
	HOXA-AS2	UBE2D2
	GS1-358P8.4	UBE2D2
	H19	PLEKHA1
	GS1-358P8.4	PLEKHA1
	H19	SEMA6D
	HOXA-AS2	SEMA6D
	GS1-358P8.4	SEMA6D
	H19	AIMP1
	HOXA-AS2	AIMP1
	GS1-358P8.4	AIMP1
	H19	TCF12
	HOXA-AS2	TCF12
	GS1-358P8.4	TCF12
	H19	SIX4
	GS1-358P8.4	SIX4
	H19	DECR2
	HOXA-AS2	DECR2
	GS1-358P8.4	DECR2
	H19	FANCC
	HOXA-AS2	FANCC
	GS1-358P8.4	FANCC
	GS1-358P8.4	MITF
	H19	C10orf95
	HOXA-AS2	C10orf95
	GS1-358P8.4	C10orf95
	GS1-358P8.4	TPD52L1
	H19	KIAA0040
	HOXA-AS2	KIAA0040
	GS1-358P8.4	KIAA0040
	HOXA-AS2	SLC16A12
	H19	MET
	HOXA-AS2	MET
	GS1-358P8.4	MET
	H19	PGBD5
	HOXA-AS2	PGBD5
	GS1-358P8.4	PGBD5
	H19	NOV
	HOXA-AS2	NOV
	GS1-358P8.4	NOV
	H19	NTN1
	HOXA-AS2	NTN1
	GS1-358P8.4	NTN1
	HOXA-AS2	PHLPP1
	GS1-358P8.4	PHLPP1
	H19	SLC2A12
	HOXA-AS2	SLC2A12
	GS1-358P8.4	SLC2A12
	H19	CLCF1
	HOXA-AS2	CLCF1
	GS1-358P8.4	CLCF1
	H19	SYT4
	GS1-358P8.4	SYT4
	H19	AP1S3
	HOXA-AS2	AP1S3
	GS1-358P8.4	AP1S3
	GS1-358P8.4	CDC42EP3
	H19	PLXNC1
	H19	RAI2
	GS1-358P8.4	RAI2
	H19	ZDHHC6
	HOXA-AS2	ZDHHC6
	GS1-358P8.4	ZDHHC6
	H19	KIF2C
	HOXA-AS2	KIF2C
	GS1-358P8.4	KIF2C
	H19	RASSF2
	HOXA-AS2	RASSF2
	GS1-358P8.4	RASSF2
	AC016747.3	MYO1G
	AP001065.2	MYO1G
	GS1-358P8.4	MYO1G
	RP11-446H18.3	MYO1G
	CTB-50E14.6	MYO1G
	DLX6-AS1	MYO1G
	AC016747.3	FOXC1
	AP001065.2	FOXC1
	RP11-446H18.3	FOXC1
	CTB-50E14.6	FOXC1
	DLX6-AS1	FOXC1
	AC016747.3	MKX
	AP001065.2	MKX
	CTB-50E14.6	MKX
	DLX6-AS1	MKX
	AC016747.3	CLIP4
	AP001065.2	CLIP4
	RP11-446H18.3	CLIP4
	CTB-50E14.6	CLIP4
	DLX6-AS1	CLIP4
	AC016747.3	BTG2
	AP001065.2	BTG2
	CTB-50E14.6	BTG2
	DLX6-AS1	BTG2
	AC016747.3	RAB9B
	AP001065.2	RAB9B
	GS1-358P8.4	RAB9B
	RP11-446H18.3	RAB9B
	CTB-50E14.6	RAB9B
	DLX6-AS1	RAB9B
	AC016747.3	GRB7
	AP001065.2	GRB7
	GS1-358P8.4	GRB7
	RP11-446H18.3	GRB7
	CTB-50E14.6	GRB7
	DLX6-AS1	GRB7
	AP001065.2	PPP2R5A
	GS1-358P8.4	PPP2R5A
	H19	PPP2R5A
	CTB-50E14.6	PPP2R5A
	DLX6-AS1	PPP2R5A
	AP001065.2	RAB40B
	GS1-358P8.4	RAB40B
	H19	RAB40B
	CTB-50E14.6	RAB40B
	DLX6-AS1	RAB40B
	AC016747.3	HOXC8
	AP001065.2	HOXC8
	GS1-358P8.4	HOXC8
	H19	HOXC8
	RP11-446H18.3	HOXC8
	CTB-50E14.6	HOXC8
	DLX6-AS1	HOXC8
	AC016747.3	GNPNAT1
	H19	GNPNAT1
	RP11-446H18.3	GNPNAT1
	DLX6-AS1	GNPNAT1
	AP001065.2	ICA1
	RP11-446H18.3	ICA1
	CTB-50E14.6	ICA1
	GS1-358P8.4	SLA
	H19	SLA
	DLX6-AS1	SLA
	AP001065.2	TSC22D3
	GS1-358P8.4	TSC22D3
	H19	TSC22D3
	CTB-50E14.6	TSC22D3
	DLX6-AS1	TSC22D3
	AC016747.3	PSAP
	AP001065.2	PSAP
	H19	PSAP
	CTB-50E14.6	PSAP
	DLX6-AS1	PSAP
	AC016747.3	RECK
	AP001065.2	RECK
	CTB-50E14.6	RECK
	DLX6-AS1	RECK
	AC016747.3	SV2A
	AP001065.2	SV2A
	GS1-358P8.4	SV2A
	H19	SV2A
	RP11-446H18.3	SV2A
	CTB-50E14.6	SV2A
	DLX6-AS1	SV2A
	AC016747.3	IVNS1ABP
	AP001065.2	IVNS1ABP
	GS1-358P8.4	IVNS1ABP
	H19	IVNS1ABP
	RP11-446H18.3	IVNS1ABP
	CTB-50E14.6	IVNS1ABP
	DLX6-AS1	IVNS1ABP
	GS1-358P8.4	EGFR
	DLX6-AS1	EGFR
	AC016747.3	MRPS2
	AP001065.2	MRPS2
	GS1-358P8.4	MRPS2
	RP11-446H18.3	MRPS2
	CTB-50E14.6	MRPS2
	DLX6-AS1	MRPS2
	AP001065.2	EFCAB6
	RP11-446H18.3	EFCAB6
	CTB-50E14.6	EFCAB6
	DLX6-AS1	TPD52
	GS1-358P8.4	TUB
	H19	TUB
	DLX6-AS1	TUB
	GS1-358P8.4	ADK
	H19	ADK
	AC016747.3	WDR4
	AP001065.2	WDR4
	GS1-358P8.4	WDR4
	H19	WDR4
	RP11-446H18.3	WDR4
	CTB-50E14.6	WDR4
	DLX6-AS1	WDR4
	AC016747.3	ASF1B
	AC016747.3	PAG1
	AP001065.2	PAG1
	GS1-358P8.4	PAG1
	CTB-50E14.6	PAG1
	DLX6-AS1	PAG1
	AC016747.3	SLC9A2
	AC016747.3	TLE3
	GS1-358P8.4	TLE3
	H19	TLE3
	DLX6-AS1	TLE3
	AC016747.3	SLC37A3
	AC016747.3	FAM60A
	AP001065.2	FAM60A
	RP11-446H18.3	FAM60A
	CTB-50E14.6	FAM60A
	DLX6-AS1	FAM60A
	AC016747.3	RARB
	AP001065.2	RARB
	RP11-446H18.3	RARB
	CTB-50E14.6	RARB
	DLX6-AS1	RARB
	AC016747.3	CD274
	AP001065.2	CD274
	CTB-50E14.6	CD274
	DLX6-AS1	CD274
	GS1-358P8.4	SDC4
	H19	SDC4
	AC016747.3	EPT1
	AP001065.2	EPT1
	GS1-358P8.4	EPT1
	H19	EPT1
	CTB-50E14.6	EPT1
	DLX6-AS1	EPT1
	AP001065.2	STAC2
	RP11-446H18.3	STAC2
	CTB-50E14.6	STAC2
	GS1-358P8.4	ZNF516
	H19	ZNF516
	AP001065.2	ATRNL1
	GS1-358P8.4	ATRNL1
	H19	ATRNL1
	RP11-446H18.3	ATRNL1
	CTB-50E14.6	ATRNL1
	DLX6-AS1	ATRNL1
	AC016747.3	DMD
	AP001065.2	DMD
	GS1-358P8.4	DMD
	CTB-50E14.6	DMD
	DLX6-AS1	DMD
	AC016747.3	CCDC88A
	AP001065.2	CCDC88A
	CTB-50E14.6	CCDC88A
	DLX6-AS1	CCDC88A
	AP001065.2	PDZD8
	H19	PDZD8
	RP11-446H18.3	PDZD8
	CTB-50E14.6	PDZD8
	AC016747.3	COL12A1
	AP001065.2	COL12A1
	CTB-50E14.6	COL12A1
	DLX6-AS1	COL12A1
	AC016747.3	CDC42SE2
	AP001065.2	CDC42SE2
	GS1-358P8.4	CDC42SE2
	H19	CDC42SE2
	CTB-50E14.6	CDC42SE2
	DLX6-AS1	CDC42SE2
	AC016747.3	SIX4
	AP001065.2	SIX4
	CTB-50E14.6	SIX4
	DLX6-AS1	SIX4
	AP001065.2	AADAT
	GS1-358P8.4	AADAT
	RP11-446H18.3	AADAT
	CTB-50E14.6	AADAT
	DLX6-AS1	AADAT
	AC016747.3	CHD7
	AP001065.2	CHD7
	GS1-358P8.4	CHD7
	H19	CHD7
	CTB-50E14.6	CHD7
	DLX6-AS1	CHD7
	AC016747.3	CREG1
	AP001065.2	CREG1
	GS1-358P8.4	CREG1
	H19	CREG1
	CTB-50E14.6	CREG1
	DLX6-AS1	CREG1
	AP001065.2	ZFPM2
	CTB-50E14.6	ZFPM2
	DLX6-AS1	ZFPM2
	AP001065.2	SOX6
	GS1-358P8.4	SOX6
	H19	SOX6
	CTB-50E14.6	SOX6
	DLX6-AS1	SOX6
	AC016747.3	UGT8
	GS1-358P8.4	UGT8
	H19	UGT8
	AC016747.3	SLAMF1
	AP001065.2	SLAMF1
	RP11-446H18.3	SLAMF1
	CTB-50E14.6	SLAMF1
	DLX6-AS1	SLAMF1
	DLX6-AS1	ZDHHC9
	AC016747.3	CYP2S1
	AP001065.2	CYP2S1
	GS1-358P8.4	CYP2S1
	RP11-446H18.3	CYP2S1
	CTB-50E14.6	CYP2S1
	DLX6-AS1	CYP2S1
	AC016747.3	WIPF1
	GS1-358P8.4	WIPF1
	H19	WIPF1
	DLX6-AS1	WIPF1
	AC016747.3	GRAMD2
	AP001065.2	GRAMD2
	GS1-358P8.4	GRAMD2
	RP11-446H18.3	GRAMD2
	CTB-50E14.6	GRAMD2
	DLX6-AS1	GRAMD2
	AC016747.3	DDX52
	AP001065.2	DDX52
	GS1-358P8.4	DDX52
	H19	DDX52
	CTB-50E14.6	DDX52
	DLX6-AS1	DDX52
	AP001065.2	SRGN
	GS1-358P8.4	SRGN
	CTB-50E14.6	SRGN
	DLX6-AS1	SRGN
	AC016747.3	MMD
	AP001065.2	MMD
	GS1-358P8.4	MMD
	H19	MMD
	CTB-50E14.6	MMD
	DLX6-AS1	MMD
	AC016747.3	KIF5A
	AP001065.2	KIF5A
	CTB-50E14.6	KIF5A
	DLX6-AS1	KIF5A
	AC016747.3	TWISTNB
	AP001065.2	TWISTNB
	GS1-358P8.4	TWISTNB
	H19	TWISTNB
	CTB-50E14.6	TWISTNB
	DLX6-AS1	TWISTNB
	AC016747.3	ANTXR1
	GS1-358P8.4	ANTXR1
	H19	ANTXR1
	RP11-446H18.3	ANTXR1
	DLX6-AS1	ANTXR1
	AP001065.2	ATP11A
	CTB-50E14.6	ATP11A
	DLX6-AS1	ATP11A
	AP001065.2	PDK4
	GS1-358P8.4	PDK4
	H19	PDK4
	CTB-50E14.6	PDK4
	DLX6-AS1	PDK4
	DLX6-AS1	SLC29A2
	AP001065.2	MYCBP
	GS1-358P8.4	MYCBP
	H19	MYCBP
	CTB-50E14.6	MYCBP
	DLX6-AS1	MYCBP
	AC016747.3	RIMKLB
	AP001065.2	RIMKLB
	CTB-50E14.6	RIMKLB
	DLX6-AS1	RIMKLB
	AC016747.3	CSF1
	AP001065.2	CSF1
	CTB-50E14.6	CSF1
	DLX6-AS1	CSF1
	AC016747.3	ZNF521
	GS1-358P8.4	ZNF521
	H19	ZNF521
	AC016747.3	PAPPA
	AP001065.2	PAPPA
	GS1-358P8.4	PAPPA
	H19	PAPPA
	CTB-50E14.6	PAPPA
	DLX6-AS1	PAPPA
	AC016747.3	ISCU
	AP001065.2	ISCU
	GS1-358P8.4	ISCU
	H19	ISCU
	RP11-446H18.3	ISCU
	CTB-50E14.6	ISCU
	AP001065.2	ELMO1
	H19	ELMO1
	RP11-446H18.3	ELMO1
	CTB-50E14.6	ELMO1
	AC016747.3	ZBTB10
	AP001065.2	ZBTB10
	RP11-446H18.3	ZBTB10
	CTB-50E14.6	ZBTB10
	DLX6-AS1	ZBTB10
	AC016747.3	ADAM19
	H19	ADAM19
	DLX6-AS1	ADAM19
	AC016747.3	PPT1
	AP001065.2	PPT1
	GS1-358P8.4	PPT1
	H19	PPT1
	CTB-50E14.6	PPT1
	DLX6-AS1	PPT1
	AC016747.3	KCTD1
	AP001065.2	KCTD1
	GS1-358P8.4	KCTD1
	H19	KCTD1
	CTB-50E14.6	KCTD1
	DLX6-AS1	KCTD1
	AC016747.3	RNF157
	GS1-358P8.4	RNF157
	H19	RNF157
	AP001065.2	PDE3B
	CTB-50E14.6	PDE3B
	DLX6-AS1	PDE3B
	AC016747.3	LRRC8D
	GS1-358P8.4	LRRC8D
	H19	LRRC8D
	AC016747.3	TMEM100
	AP001065.2	TMEM100
	CTB-50E14.6	TMEM100
	DLX6-AS1	TMEM100
	AC016747.3	TOB2
	AP001065.2	TOB2
	GS1-358P8.4	TOB2
	H19	TOB2
	CTB-50E14.6	TOB2
	DLX6-AS1	TOB2
	AC016747.3	MAP3K4
	AP001065.2	MAP3K4
	RP11-446H18.3	MAP3K4
	CTB-50E14.6	MAP3K4
	DLX6-AS1	MAP3K4
	AC016747.3	TTLL12
	RP11-446H18.3	TTLL12
	CTB-50E14.6	TTLL12
	AC016747.3	ADRB2
	AP001065.2	ADRB2
	GS1-358P8.4	ADRB2
	H19	ADRB2
	CTB-50E14.6	ADRB2
	DLX6-AS1	ADRB2
	AP001065.2	SDCBP
	CTB-50E14.6	SDCBP
	DLX6-AS1	SDCBP
	AC016747.3	PHTF2
	AP001065.2	PHTF2
	RP11-446H18.3	PHTF2
	CTB-50E14.6	PHTF2
	DLX6-AS1	PHTF2
	AC016747.3	RAB11A
	AP001065.2	RAB11A
	GS1-358P8.4	RAB11A
	H19	RAB11A
	RP11-446H18.3	RAB11A
	AC016747.3	CDC25A
	AP001065.2	CDC25A
	CTB-50E14.6	CDC25A
	DLX6-AS1	CDC25A
	AC016747.3	PSME3
	AP001065.2	PSME3
	GS1-358P8.4	PSME3
	CTB-50E14.6	PSME3
	DLX6-AS1	PSME3
	AC016747.3	PTHLH
	AP001065.2	PTHLH
	CTB-50E14.6	PTHLH
	DLX6-AS1	PTHLH
	AC016747.3	CXADR
	AP001065.2	CXADR
	CTB-50E14.6	CXADR
	DLX6-AS1	CXADR
	AC016747.3	LONRF2
	AP001065.2	LONRF2
	GS1-358P8.4	LONRF2
	RP11-446H18.3	LONRF2
	CTB-50E14.6	LONRF2
	DLX6-AS1	LONRF2
	DLX6-AS1	RAB30
	AC016747.3	AKT3
	AP001065.2	AKT3
	CTB-50E14.6	AKT3
	DLX6-AS1	AKT3
	AP001065.2	FBXO27
	GS1-358P8.4	FBXO27
	RP11-446H18.3	FBXO27
	CTB-50E14.6	FBXO27
	DLX6-AS1	FBXO27
	RP11-446H18.3	ZNF365
	CTB-50E14.6	ZNF365
	AC016747.3	CKB
	AP001065.2	CKB
	GS1-358P8.4	CKB
	RP11-446H18.3	CKB
	CTB-50E14.6	CKB
	DLX6-AS1	CKB
	AP001065.2	CCNB1
	GS1-358P8.4	CCNB1
	H19	CCNB1
	RP11-446H18.3	CCNB1
	CTB-50E14.6	CCNB1
	DLX6-AS1	CCNB1
	AC016747.3	KCNJ2
	AP001065.2	KCNJ2
	GS1-358P8.4	KCNJ2
	H19	KCNJ2
	CTB-50E14.6	KCNJ2
	DLX6-AS1	KCNJ2
	AC016747.3	RPS6KA5
	AP001065.2	RPS6KA5
	CTB-50E14.6	RPS6KA5
	DLX6-AS1	RPS6KA5
	AP001065.2	USP54
	CTB-50E14.6	USP54
	DLX6-AS1	USP54
	AC016747.3	IRF5
	AP001065.2	IRF5
	GS1-358P8.4	IRF5
	RP11-446H18.3	IRF5
	CTB-50E14.6	IRF5
	AC016747.3	NUAK1
	AP001065.2	NUAK1
	GS1-358P8.4	NUAK1
	H19	NUAK1
	RP11-446H18.3	NUAK1
	CTB-50E14.6	NUAK1
	DLX6-AS1	NUAK1
	AP001065.2	KCNG3
	GS1-358P8.4	KCNG3
	RP11-446H18.3	KCNG3
	CTB-50E14.6	KCNG3
	DLX6-AS1	KCNG3
	AC016747.3	PLSCR4
	AP001065.2	PLSCR4
	RP11-446H18.3	PLSCR4
	CTB-50E14.6	PLSCR4
	DLX6-AS1	PLSCR4
	AC016747.3	ZNF627
	AP001065.2	ZNF627
	CTB-50E14.6	ZNF627
	DLX6-AS1	ZNF627
	GS1-358P8.4	ALDH1A2
	H19	ALDH1A2
	AC016747.3	DLL1
	AP001065.2	DLL1
	CTB-50E14.6	DLL1
	DLX6-AS1	DLL1
	AC016747.3	SLC22A3
	AP001065.2	SLC22A3
	CTB-50E14.6	SLC22A3
	DLX6-AS1	SLC22A3
	AC016747.3	NR3C1
	AP001065.2	NR3C1
	GS1-358P8.4	NR3C1
	H19	NR3C1
	DLX6-AS1	NR3C1
	AC016747.3	NPC2
	AP001065.2	NPC2
	GS1-358P8.4	NPC2
	CTB-50E14.6	NPC2
	DLX6-AS1	NPC2
	H19	PRKAA2
	AC016747.3	KIF21A
	AP001065.2	KIF21A
	H19	KIF21A
	CTB-50E14.6	KIF21A
	DLX6-AS1	KIF21A
	AC016747.3	CYB5B
	AP001065.2	CYB5B
	GS1-358P8.4	CYB5B
	H19	CYB5B
	RP11-446H18.3	CYB5B
	CTB-50E14.6	CYB5B
	DLX6-AS1	CYB5B
	AC016747.3	C14orf105
	AP001065.2	C14orf105
	GS1-358P8.4	C14orf105
	RP11-446H18.3	C14orf105
	CTB-50E14.6	C14orf105
	DLX6-AS1	C14orf105
	AC016747.3	SLC36A1
	AP001065.2	SLC36A1
	CTB-50E14.6	SLC36A1
	DLX6-AS1	SLC36A1
	AC016747.3	CDK14
	GS1-358P8.4	CDK14
	H19	CDK14
	DLX6-AS1	CDK14
	AC016747.3	UBE2D2
	AC016747.3	SALL4
	AP001065.2	SALL4
	GS1-358P8.4	SALL4
	RP11-446H18.3	SALL4
	CTB-50E14.6	SALL4
	DLX6-AS1	SALL4
	AC016747.3	CAPZA2
	AP001065.2	CAPZA2
	RP11-446H18.3	CAPZA2
	CTB-50E14.6	CAPZA2
	DLX6-AS1	CAPZA2
	AC016747.3	MPZL3
	AP001065.2	MPZL3
	RP11-446H18.3	MPZL3
	CTB-50E14.6	MPZL3
	DLX6-AS1	MPZL3
	AC016747.3	LONRF3
	H19	LONRF3
	AC016747.3	EDIL3
	GS1-358P8.4	EDIL3
	H19	EDIL3
	DLX6-AS1	EDIL3
	AP001065.2	NOD1
	CTB-50E14.6	NOD1
	DLX6-AS1	NOD1
	AC016747.3	MARVELD2
	GS1-358P8.4	MARVELD2
	AP001065.2	FAAH2
	RP11-446H18.3	FAAH2
	CTB-50E14.6	FAAH2
	AP001065.2	CYP1B1
	GS1-358P8.4	CYP1B1
	H19	CYP1B1
	RP11-446H18.3	CYP1B1
	CTB-50E14.6	CYP1B1
	DLX6-AS1	CYP1B1
	AC016747.3	HELZ
	AP001065.2	HELZ
	GS1-358P8.4	HELZ
	H19	HELZ
	CTB-50E14.6	HELZ
	DLX6-AS1	HELZ
	AC016747.3	PPP1R14C
	AP001065.2	PPP1R14C
	GS1-358P8.4	PPP1R14C
	H19	PPP1R14C
	CTB-50E14.6	PPP1R14C
	DLX6-AS1	PPP1R14C
	AC016747.3	ARG2
	AP001065.2	ARG2
	GS1-358P8.4	ARG2
	H19	ARG2
	RP11-446H18.3	ARG2
	CTB-50E14.6	ARG2
	DLX6-AS1	ARG2
	AC016747.3	OLFML1
	AP001065.2	OLFML1
	RP11-446H18.3	OLFML1
	CTB-50E14.6	OLFML1
	DLX6-AS1	OLFML1
	AC016747.3	SPTBN4
	AP001065.2	SPTBN4
	RP11-446H18.3	SPTBN4
	CTB-50E14.6	SPTBN4
	DLX6-AS1	SPTBN4
	AC016747.3	KIF1A
	AP001065.2	KIF1A
	GS1-358P8.4	KIF1A
	H19	KIF1A
	RP11-446H18.3	KIF1A
	CTB-50E14.6	KIF1A
	AC016747.3	DPYSL3
	AP001065.2	DPYSL3
	GS1-358P8.4	DPYSL3
	H19	DPYSL3
	RP11-446H18.3	DPYSL3
	CTB-50E14.6	DPYSL3
	DLX6-AS1	DPYSL3
	AC016747.3	FZD6
	AP001065.2	FZD6
	RP11-446H18.3	FZD6
	CTB-50E14.6	FZD6
	DLX6-AS1	FZD6
	AC016747.3	ALCAM
	AP001065.2	ALCAM
	GS1-358P8.4	ALCAM
	H19	ALCAM
	DLX6-AS1	ALCAM
	DLX6-AS1	AP1G1
	AP001065.2	UBE2C
	H19	UBE2C
	RP11-446H18.3	UBE2C
	CTB-50E14.6	UBE2C
	AP001065.2	RACGAP1
	CTB-50E14.6	RACGAP1
	DLX6-AS1	RACGAP1
	AC016747.3	FZD7
	AC016747.3	KLF4
	AP001065.2	KLF4
	GS1-358P8.4	KLF4
	H19	KLF4
	CTB-50E14.6	KLF4
	DLX6-AS1	KLF4
	AC016747.3	SPOCK3
	AP001065.2	SPOCK3
	GS1-358P8.4	SPOCK3
	RP11-446H18.3	SPOCK3
	CTB-50E14.6	SPOCK3
	DLX6-AS1	SPOCK3
	AP001065.2	ATP6V1A
	CTB-50E14.6	ATP6V1A
	DLX6-AS1	ATP6V1A
	AP001065.2	DSC3
	RP11-446H18.3	DSC3
	CTB-50E14.6	DSC3
	AP001065.2	KIF24
	H19	KIF24
	DLX6-AS1	KIF24
	GS1-358P8.4	SPRY1
	H19	SPRY1
[truncated: 16,065 more rows]
