# Supplementary material for: Identification of Functional lncRNAs Associated With Ovarian Endometriosis Based on a ceRNA Network
Source: Front Genet. 2021 Jan 27;12:534054. doi: 10.3389/fgene.2021.534054 (PMC7873467; doi:10.3389/fgene.2021.534054)
Supplement: Supplementary file 3 [file Table_3.XLSX]

## Sheet: pathway and GO
	Table S3. KEGG pathway and GO biological process associated with H19 and GS1-358P8.4.
	KEGG pathway and GO biological process associated with H19
	KEGG pathway		GO biological process
	Term	p-value	Term	p-value
	hsa05205:Proteoglycans in cancer	3.93286e-05	GO:0006461~protein complex assembly	0.000713599
	hsa04530:Tight junction	0.00184544	GO:0030010~establishment of cell polarity	0.00339043
	hsa04550:Signaling pathways regulating pluripotency of stem cells	0.00485613	GO:0014065~phosphatidylinositol 3-kinase signaling	0.00476426
	hsa04066:HIF-1 signaling pathway	0.0142443	GO:0048662~negative regulation of smooth muscle cell proliferation	0.00584163
	hsa05230:Central carbon metabolism in cancer	0.015159	GO:0070830~bicellular tight junction assembly	0.00771101
	hsa04931:Insulin resistance	0.0225913	GO:0030335~positive regulation of cell migration	0.00938468
	hsa04144:Endocytosis	0.0275607	GO:2000505~regulation of energy homeostasis	0.00980879
	hsa05200:Pathways in cancer	0.0324054	GO:0000122~negative regulation of transcription from RNA polymerase II promoter	0.010883
	hsa04152:AMPK signaling pathway	0.0368077	GO:0048015~phosphatidylinositol-mediated signaling	0.0115072
	hsa04015:Rap1 signaling pathway	0.0375703	GO:0071300~cellular response to retinoic acid	0.0122152
			GO:0042517~positive regulation of tyrosine phosphorylation of Stat3 protein	0.0124041
			GO:0000226~microtubule cytoskeleton organization	0.0128184
			GO:0001678~cellular glucose homeostasis	0.0132999
			GO:0014850~response to muscle activity	0.0152185
			GO:0045785~positive regulation of cell adhesion	0.0173254
			GO:0008286~insulin receptor signaling pathway	0.0175744
			GO:0009952~anterior/posterior pattern specification	0.0191098
			GO:0060070~canonical Wnt signaling pathway	0.0215642
			GO:0035435~phosphate ion transmembrane transport	0.0216282
			GO:0016477~cell migration	0.0229475
			GO:0042752~regulation of circadian rhythm	0.0244731
			GO:0072583~clathrin-mediated endocytosis	0.0264159
			GO:0007179~transforming growth factor beta receptor signaling pathway	0.0300453
			GO:0060999~positive regulation of dendritic spine development	0.031588
			GO:0008284~positive regulation of cell proliferation	0.037054
			GO:1902896~terminal web assembly	0.0377495
			GO:0016337~single organismal cell-cell adhesion	0.040245
			GO:0042102~positive regulation of T cell proliferation	0.041095
			GO:0048661~positive regulation of smooth muscle cell proliferation	0.041095
			GO:0045669~positive regulation of osteoblast differentiation	0.041095
			GO:0016192~vesicle-mediated transport	0.0452565
			GO:0045944~positive regulation of transcription from RNA polymerase II promoter	0.0455766
			GO:0008643~carbohydrate transport	0.0460555
			GO:0072659~protein localization to plasma membrane	0.0464016
	KEGG pathway and GO biological process associated with GS1-358P8.4
	KEGG pathway		GO biological process
	Term	p-value	Term	p-value
	hsa05202:Transcriptional misregulation in cancer	0.00105773	GO:0001501~skeletal system development	2.53233e-05
	hsa05205:Proteoglycans in cancer	0.00142197	GO:0016477~cell migration	5.56905e-05
	hsa04015:Rap1 signaling pathway	0.00215085	GO:0007165~signal transduction	5.72917e-05
	hsa05200:Pathways in cancer	0.00542275	GO:0007155~cell adhesion	7.80609e-05
	hsa04142:Lysosome	0.0168077	GO:0071300~cellular response to retinoic acid	8.93486e-05
	hsa04151:PI3K-Akt signaling pathway	0.0189329	GO:0030335~positive regulation of cell migration	0.000110765
	hsa04916:Melanogenesis	0.0222878	GO:0045666~positive regulation of neuron differentiation	0.000192583
	hsa05217:Basal cell carcinoma	0.0302164	GO:0001525~angiogenesis	0.000212383
	hsa04921:Oxytocin signaling pathway	0.0465837	GO:0030318~melanocyte differentiation	0.000646731
	hsa05032:Morphine addiction	0.0492457	GO:0030501~positive regulation of bone mineralization	0.000686436
			GO:0030182~neuron differentiation	0.000739346
			GO:0002062~chondrocyte differentiation	0.00113868
			GO:0043406~positive regulation of MAP kinase activity	0.00127836
			GO:0043410~positive regulation of MAPK cascade	0.00135216
			GO:0045669~positive regulation of osteoblast differentiation	0.00139634
			GO:0008284~positive regulation of cell proliferation	0.00157306
			GO:0001958~endochondral ossification	0.00181147
			GO:0000122~negative regulation of transcription from RNA polymerase II promoter	0.00192789
			GO:0008360~regulation of cell shape	0.00239261
			GO:0071230~cellular response to amino acid stimulus	0.00265496
			GO:0010628~positive regulation of gene expression	0.00301647
			GO:0030032~lamellipodium assembly	0.00351819
			GO:0035556~intracellular signal transduction	0.0040883
			GO:0032331~negative regulation of chondrocyte differentiation	0.00468205
			GO:0007596~blood coagulation	0.00472046
			GO:0045893~positive regulation of transcription, DNA-templated	0.00486438
			GO:0050919~negative chemotaxis	0.00494204
			GO:0001701~in utero embryonic development	0.00528497
			GO:0001649~osteoblast differentiation	0.00554822
			GO:0001957~intramembranous ossification	0.00594393
			GO:0001657~ureteric bud development	0.00737889
			GO:0034446~substrate adhesion-dependent cell spreading	0.00737889
			GO:0009967~positive regulation of signal transduction	0.00816493
			GO:0031954~positive regulation of protein autophosphorylation	0.00862052
			GO:0071222~cellular response to lipopolysaccharide	0.0086392
			GO:0006366~transcription from RNA polymerase II promoter	0.00980093
			GO:0060045~positive regulation of cardiac muscle cell proliferation	0.00983239
			GO:0046427~positive regulation of JAK-STAT cascade	0.00983239
			GO:0030574~collagen catabolic process	0.00995914
			GO:0014068~positive regulation of phosphatidylinositol 3-kinase signaling	0.0106128
			GO:0046330~positive regulation of JNK cascade	0.0106128
			GO:0060346~bone trabecula formation	0.0107983
			GO:0001504~neurotransmitter uptake	0.0107983
			GO:0001955~blood vessel maturation	0.0107983
			GO:0034613~cellular protein localization	0.0113922
			GO:0006954~inflammatory response	0.0116811
			GO:0010977~negative regulation of neuron projection development	0.0123338
			GO:0046007~negative regulation of activated T cell proliferation	0.0136969
			GO:0016055~Wnt signaling pathway	0.0151244
			GO:0031532~actin cytoskeleton reorganization	0.0154521
			GO:0045600~positive regulation of fat cell differentiation	0.0154521
			GO:0048843~negative regulation of axon extension involved in axon guidance	0.0156317
			GO:0061001~regulation of dendritic spine morphogenesis	0.0168914
			GO:0032060~bleb assembly	0.0168914
			GO:0008285~negative regulation of cell proliferation	0.0169382
			GO:0035987~endodermal cell differentiation	0.0173241
			GO:0048863~stem cell differentiation	0.0173241
			GO:0007010~cytoskeleton organization	0.0180146
			GO:0045944~positive regulation of transcription from RNA polymerase II promoter	0.0186063
			GO:0008283~cell proliferation	0.0190125
			GO:0030324~lung development	0.0198158
			GO:0060445~branching involved in salivary gland morphogenesis	0.0203685
			GO:0010759~positive regulation of macrophage chemotaxis	0.0203685
			GO:0071773~cellular response to BMP stimulus	0.0229917
			GO:0030217~T cell differentiation	0.0229917
			GO:0050710~negative regulation of cytokine secretion	0.0241153
			GO:0007268~chemical synaptic transmission	0.0264978
			GO:0048705~skeletal system morphogenesis	0.0272631
			GO:0001974~blood vessel remodeling	0.0272631
			GO:0035115~embryonic forelimb morphogenesis	0.0272631
			GO:0006955~immune response	0.0273969
			GO:0001570~vasculogenesis	0.0276027
			GO:0006887~exocytosis	0.0277783
			GO:0032026~response to magnesium ion	0.0281195
			GO:0071526~semaphorin-plexin signaling pathway	0.0295463
			GO:0007264~small GTPase mediated signal transduction	0.0306546
			GO:0007219~Notch signaling pathway	0.0310129
			GO:0010812~negative regulation of cell-substrate adhesion	0.0323689
			GO:0030833~regulation of actin filament polymerization	0.0323689
			GO:0050679~positive regulation of epithelial cell proliferation	0.0344146
			GO:0007399~nervous system development	0.035
			GO:0010976~positive regulation of neuron projection development	0.0360201
			GO:0007040~lysosome organization	0.0369808
			GO:0007611~learning or memory	0.0369808
			GO:0009611~response to wounding	0.0401086
			GO:0097156~fasciculation of motor neuron axon	0.0405534
			GO:0097324~melanocyte migration	0.0405534
			GO:0032429~regulation of phospholipase A2 activity	0.0405534
			GO:0035855~megakaryocyte development	0.0415572
			GO:0060337~type I interferon signaling pathway	0.0421186
			GO:0030199~collagen fibril organization	0.0452787
			GO:0007411~axon guidance	0.045562
			GO:0030198~extracellular matrix organization	0.0491388
			GO:0006468~protein phosphorylation	0.0492333
