# Supplementary material for: Identification of Functional lncRNAs Associated With Ovarian Endometriosis Based on a ceRNA Network
Source: Front Genet. 2021 Jan 27;12:534054. doi: 10.3389/fgene.2021.534054 (PMC7873467; doi:10.3389/fgene.2021.534054)
Supplement: Supplementary file 4 [file Table_4.XLSX]

## Sheet: supply.2
	Table S4. LncRNA-miRNA-mRNA interactions for RP11-96d1.10
	lncRNA	miRNA	mRNA
	RP11-96D1.10	hsa-miR-199b-5p	CECR2
	RP11-96D1.10	hsa-miR-199b-5p	CDC42SE2
	RP11-96D1.10	hsa-miR-199b-5p	PHTF2
	RP11-96D1.10	hsa-miR-199b-5p	ZNF385A
	RP11-96D1.10	hsa-miR-199b-5p	KIF11
	RP11-96D1.10	hsa-miR-199b-5p	SCG2
	RP11-96D1.10	hsa-miR-199b-5p	MEIS2
	RP11-96D1.10	hsa-miR-199b-5p	PMP22
	RP11-96D1.10	hsa-miR-199b-5p	FEN1
	RP11-96D1.10	hsa-miR-199b-5p	ABCA1
	RP11-96D1.10	hsa-miR-199b-5p	IFIT2
	RP11-96D1.10	hsa-miR-199b-5p	CHD7
	RP11-96D1.10	hsa-miR-199b-5p	HOXB7
	RP11-96D1.10	hsa-miR-199b-5p	RASSF3
	RP11-96D1.10	hsa-miR-199b-5p	CCR7
	RP11-96D1.10	hsa-miR-199b-5p	CCDC120
	RP11-96D1.10	hsa-miR-199b-5p	CHST15
	RP11-96D1.10	hsa-miR-199b-5p	CLEC2D
	RP11-96D1.10	hsa-miR-199b-5p	ALCAM
	RP11-96D1.10	hsa-miR-199b-5p	HEXIM1
	RP11-96D1.10	hsa-miR-199b-5p	ANTXR1
	RP11-96D1.10	hsa-miR-199b-5p	DUSP4
	RP11-96D1.10	hsa-miR-199b-5p	CLIP4
	RP11-96D1.10	hsa-miR-199b-5p	SPTBN2
	RP11-96D1.10	hsa-miR-199b-5p	GCNT2
	RP11-96D1.10	hsa-miR-199b-5p	PALLD
	RP11-96D1.10	hsa-miR-199b-5p	MN1
	RP11-96D1.10	hsa-miR-199b-5p	THBS1
	RP11-96D1.10	hsa-miR-199b-5p	KIF24
	RP11-96D1.10	hsa-miR-199b-5p	MITF
	RP11-96D1.10	hsa-miR-199b-5p	TST
	RP11-96D1.10	hsa-miR-199b-5p	MGLL
	RP11-96D1.10	hsa-miR-199b-5p	HDDC2
	RP11-96D1.10	hsa-miR-199b-5p	RPS6KA5
	RP11-96D1.10	hsa-miR-199b-5p	PCCA
	RP11-96D1.10	hsa-miR-199b-5p	FANCD2
	RP11-96D1.10	hsa-miR-199b-5p	RBM47
	RP11-96D1.10	hsa-miR-199b-5p	BTG2
	RP11-96D1.10	hsa-miR-199b-5p	KIT
	RP11-96D1.10	hsa-miR-199b-5p	RBM24
	RP11-96D1.10	hsa-miR-199b-5p	FRY
	RP11-96D1.10	hsa-miR-199b-5p	HOXA13
	RP11-96D1.10	hsa-miR-199b-5p	MMD
	RP11-96D1.10	hsa-miR-199b-5p	SESN1
	RP11-96D1.10	hsa-miR-199b-5p	PHLPP1
	RP11-96D1.10	hsa-miR-199b-5p	GALNT3
	RP11-96D1.10	hsa-miR-199b-5p	E2F7
	RP11-96D1.10	hsa-miR-199b-5p	ANK2
	RP11-96D1.10	hsa-miR-199b-5p	PLXDC2
	RP11-96D1.10	hsa-miR-199b-5p	SLA
	RP11-96D1.10	hsa-miR-199b-5p	CYB5B
	RP11-96D1.10	hsa-miR-199b-5p	ZNF440
	RP11-96D1.10	hsa-miR-199b-5p	CYR61
	RP11-96D1.10	hsa-miR-199b-5p	KPNA2
	RP11-96D1.10	hsa-miR-199b-5p	PDIA6
	RP11-96D1.10	hsa-miR-199b-5p	CDC6
	RP11-96D1.10	hsa-miR-199b-5p	SEMA3C
	RP11-96D1.10	hsa-miR-199b-5p	DDR1
	RP11-96D1.10	hsa-miR-199b-5p	CDH2
	RP11-96D1.10	hsa-miR-199b-5p	PIK3R1
	RP11-96D1.10	hsa-miR-199b-5p	TMEM63B
	RP11-96D1.10	hsa-miR-199b-5p	IL7R
	RP11-96D1.10	hsa-miR-199b-5p	VEGFA
	RP11-96D1.10	hsa-miR-199b-5p	NUP210
	RP11-96D1.10	hsa-miR-199b-5p	CEBPB
	RP11-96D1.10	hsa-miR-199b-5p	OPTN
	RP11-96D1.10	hsa-miR-199b-5p	TFRC
	RP11-96D1.10	hsa-miR-199b-5p	MYO5A
	RP11-96D1.10	hsa-miR-199b-5p	GYS1
	RP11-96D1.10	hsa-miR-199b-5p	ARRB2
	RP11-96D1.10	hsa-miR-199b-5p	ATP13A2
	RP11-96D1.10	hsa-miR-199b-5p	PBX3
	RP11-96D1.10	hsa-miR-199b-5p	HOXA9
	RP11-96D1.10	hsa-miR-199b-5p	PAPLN
	RP11-96D1.10	hsa-miR-199b-5p	CD84
	RP11-96D1.10	hsa-miR-199b-5p	MMP15
	RP11-96D1.10	hsa-miR-199b-5p	AP1G1
	RP11-96D1.10	hsa-miR-199b-5p	RUNX1
	RP11-96D1.10	hsa-miR-199b-5p	ACACA
	RP11-96D1.10	hsa-miR-199b-5p	PPP2R1B
	RP11-96D1.10	hsa-miR-199b-5p	TMOD2
	RP11-96D1.10	hsa-miR-199b-5p	EPHA4
	RP11-96D1.10	hsa-miR-199b-5p	ANXA4
	RP11-96D1.10	hsa-miR-199b-5p	CELSR1
	RP11-96D1.10	hsa-miR-199b-5p	SFN
	RP11-96D1.10	hsa-miR-199b-5p	DLL1
	RP11-96D1.10	hsa-miR-199b-5p	SMARCA4
	RP11-96D1.10	hsa-miR-199b-5p	HOXA7
	RP11-96D1.10	hsa-miR-199b-5p	GRAMD3
	RP11-96D1.10	hsa-miR-199b-5p	LIMD1
	RP11-96D1.10	hsa-miR-199b-5p	IQCA1
	RP11-96D1.10	hsa-miR-199b-5p	CLEC5A
	RP11-96D1.10	hsa-miR-199b-5p	GATM
	RP11-96D1.10	hsa-miR-199b-5p	TUB
	RP11-96D1.10	hsa-miR-199b-5p	ZDHHC9
	RP11-96D1.10	hsa-miR-199b-5p	MYEF2
	RP11-96D1.10	hsa-miR-199b-5p	UBN2
	RP11-96D1.10	hsa-miR-199b-5p	SOX11
	RP11-96D1.10	hsa-miR-199b-5p	JPH3
	RP11-96D1.10	hsa-miR-199b-5p	BEND3
	RP11-96D1.10	hsa-miR-199b-5p	SLC1A1
	RP11-96D1.10	hsa-miR-199b-5p	ETS2
	RP11-96D1.10	hsa-miR-199b-5p	ASAP1
	RP11-96D1.10	hsa-miR-199b-5p	PDE3A
	RP11-96D1.10	hsa-miR-199b-5p	CALD1
	RP11-96D1.10	hsa-miR-199b-5p	BTBD3
	RP11-96D1.10	hsa-miR-199b-5p	DEPDC1B
	RP11-96D1.10	hsa-miR-199b-5p	TUBG1
	RP11-96D1.10	hsa-miR-199b-5p	SDCBP
	RP11-96D1.10	hsa-miR-199b-5p	FAM108C1
	RP11-96D1.10	hsa-miR-199b-5p	FZD6
	RP11-96D1.10	hsa-miR-199b-5p	ACTC1
	RP11-96D1.10	hsa-miR-199b-5p	SOX5
	RP11-96D1.10	hsa-miR-202-3p	DNER
	RP11-96D1.10	hsa-miR-202-3p	NID2
	RP11-96D1.10	hsa-miR-202-3p	IL10
	RP11-96D1.10	hsa-miR-202-3p	MKX
	RP11-96D1.10	hsa-miR-202-3p	P4HA2
	RP11-96D1.10	hsa-miR-202-3p	GIPC1
	RP11-96D1.10	hsa-miR-202-3p	KLHDC8B
	RP11-96D1.10	hsa-miR-202-3p	ADRB2
	RP11-96D1.10	hsa-miR-202-3p	CELSR2
	RP11-96D1.10	hsa-miR-202-3p	DNMBP
	RP11-96D1.10	hsa-miR-202-3p	ANTXR1
	RP11-96D1.10	hsa-miR-202-3p	ANO6
	RP11-96D1.10	hsa-miR-202-3p	MAOA
	RP11-96D1.10	hsa-miR-202-3p	CACNA2D3
	RP11-96D1.10	hsa-miR-202-3p	MYCBP
	RP11-96D1.10	hsa-miR-202-3p	MGLL
	RP11-96D1.10	hsa-miR-202-3p	ZFHX4
	RP11-96D1.10	hsa-miR-202-3p	PLEKHA1
	RP11-96D1.10	hsa-miR-202-3p	HELZ
	RP11-96D1.10	hsa-miR-202-3p	HOMER1
	RP11-96D1.10	hsa-miR-202-3p	ANXA4
	RP11-96D1.10	hsa-miR-202-3p	IL15
	RP11-96D1.10	hsa-miR-202-3p	DDI2
	RP11-96D1.10	hsa-miR-202-3p	RELT
	RP11-96D1.10	hsa-miR-202-3p	KIAA0040
	RP11-96D1.10	hsa-miR-202-3p	PPP1R14C
	RP11-96D1.10	hsa-miR-202-3p	NT5DC3
	RP11-96D1.10	hsa-miR-202-3p	IRX3
	RP11-96D1.10	hsa-miR-202-3p	AP1G1
	RP11-96D1.10	hsa-miR-202-3p	JAZF1
	RP11-96D1.10	hsa-miR-202-3p	RNF43
	RP11-96D1.10	hsa-miR-202-3p	THBS1
	RP11-96D1.10	hsa-miR-202-3p	TAP2
	RP11-96D1.10	hsa-miR-202-3p	NTRK2
	RP11-96D1.10	hsa-miR-202-3p	CXADR
	RP11-96D1.10	hsa-miR-202-3p	FAM111B
	RP11-96D1.10	hsa-miR-202-3p	CD22
	RP11-96D1.10	hsa-miR-202-3p	DPYSL3
	RP11-96D1.10	hsa-miR-202-3p	KBTBD8
	RP11-96D1.10	hsa-miR-202-3p	SOX11
	RP11-96D1.10	hsa-miR-202-3p	LAMA1
	RP11-96D1.10	hsa-miR-202-3p	FREM2
	RP11-96D1.10	hsa-miR-202-3p	ATP6V1A
	RP11-96D1.10	hsa-miR-202-3p	WDR77
	RP11-96D1.10	hsa-miR-202-3p	FAM134B
	RP11-96D1.10	hsa-miR-202-3p	EBF3
	RP11-96D1.10	hsa-miR-202-3p	RIMKLB
	RP11-96D1.10	hsa-miR-202-3p	KCNJ11
	RP11-96D1.10	hsa-miR-202-3p	LRFN4
	RP11-96D1.10	hsa-miR-202-3p	RANBP17
	RP11-96D1.10	hsa-miR-202-3p	AIFM1
	RP11-96D1.10	hsa-miR-202-3p	ASAP1
	RP11-96D1.10	hsa-miR-202-3p	GDF11
	RP11-96D1.10	hsa-miR-202-3p	DHTKD1
	RP11-96D1.10	hsa-miR-202-3p	KIF24
	RP11-96D1.10	hsa-miR-202-3p	ZDHHC9
	RP11-96D1.10	hsa-miR-202-3p	NRN1
	RP11-96D1.10	hsa-miR-202-3p	CHD7
	RP11-96D1.10	hsa-miR-202-3p	POLQ
	RP11-96D1.10	hsa-miR-202-3p	ZDHHC6
	RP11-96D1.10	hsa-miR-202-3p	HSF2BP
	RP11-96D1.10	hsa-miR-202-3p	GLT8D2
	RP11-96D1.10	hsa-miR-202-3p	SESTD1
	RP11-96D1.10	hsa-miR-202-3p	ZNF443
	RP11-96D1.10	hsa-miR-202-3p	BEGAIN
	RP11-96D1.10	hsa-miR-202-3p	SRGN
	RP11-96D1.10	hsa-miR-202-3p	CDH1
	RP11-96D1.10	hsa-miR-202-3p	ACTC1
	RP11-96D1.10	hsa-miR-202-3p	ADAMTS8
	RP11-96D1.10	hsa-miR-202-3p	CCND1
	RP11-96D1.10	hsa-miR-202-3p	BTG2
	RP11-96D1.10	hsa-miR-202-3p	NID1
	RP11-96D1.10	hsa-miR-202-3p	C11orf45
	RP11-96D1.10	hsa-miR-202-3p	TNFSF9
	RP11-96D1.10	hsa-miR-202-3p	GALE
	RP11-96D1.10	hsa-miR-202-3p	NMNAT3
	RP11-96D1.10	hsa-miR-202-3p	TSC22D3
	RP11-96D1.10	hsa-miR-202-3p	HMGA1
	RP11-96D1.10	hsa-miR-202-3p	SMARCC1
	RP11-96D1.10	hsa-miR-202-3p	DDX52
	RP11-96D1.10	hsa-miR-202-3p	MYCN
	RP11-96D1.10	hsa-miR-202-3p	SH3BGRL2
	RP11-96D1.10	hsa-miR-202-3p	MYH10
	RP11-96D1.10	hsa-miR-202-3p	CDC6
	RP11-96D1.10	hsa-miR-202-3p	HGF
	RP11-96D1.10	hsa-miR-202-3p	LRIG1
	RP11-96D1.10	hsa-miR-202-3p	MITF
	RP11-96D1.10	hsa-miR-202-3p	DUSP14
	RP11-96D1.10	hsa-miR-202-3p	SECISBP2L
	RP11-96D1.10	hsa-miR-202-3p	MBOAT1
	RP11-96D1.10	hsa-miR-202-3p	FAM108C1
	RP11-96D1.10	hsa-miR-202-3p	DUSP4
	RP11-96D1.10	hsa-miR-202-3p	ALCAM
	RP11-96D1.10	hsa-miR-202-3p	FOS
	RP11-96D1.10	hsa-miR-202-3p	MAP7
	RP11-96D1.10	hsa-miR-202-3p	TXNRD1
	RP11-96D1.10	hsa-miR-202-3p	MEF2C
	RP11-96D1.10	hsa-miR-202-3p	SPRYD4
	RP11-96D1.10	hsa-miR-202-3p	TOB2
	RP11-96D1.10	hsa-miR-202-3p	DMD
	RP11-96D1.10	hsa-miR-202-3p	TMEM100
	RP11-96D1.10	hsa-miR-202-3p	SCRIB
	RP11-96D1.10	hsa-miR-202-3p	GLUL
	RP11-96D1.10	hsa-miR-202-3p	HOXA9
	RP11-96D1.10	hsa-miR-202-3p	PTPN22
	RP11-96D1.10	hsa-miR-202-3p	TOM1L1
	RP11-96D1.10	hsa-miR-202-3p	POU2F2
	RP11-96D1.10	hsa-miR-202-3p	TRAK1
	RP11-96D1.10	hsa-miR-202-3p	PSME3
	RP11-96D1.10	hsa-miR-202-3p	CREBL2
	RP11-96D1.10	hsa-miR-202-3p	ID1
	RP11-96D1.10	hsa-miR-202-3p	STC1
	RP11-96D1.10	hsa-miR-202-3p	RBBP8
	RP11-96D1.10	hsa-miR-202-3p	PCCA
	RP11-96D1.10	hsa-miR-202-3p	RAD54L
	RP11-96D1.10	hsa-miR-202-3p	IVNS1ABP
	RP11-96D1.10	hsa-miR-202-3p	MAP3K1
	RP11-96D1.10	hsa-miR-202-3p	DENND5B
	RP11-96D1.10	hsa-miR-202-3p	RAB40B
	RP11-96D1.10	hsa-miR-202-3p	TSPAN7
	RP11-96D1.10	hsa-miR-202-3p	RASGRF2
	RP11-96D1.10	hsa-miR-202-3p	TTK
	RP11-96D1.10	hsa-miR-202-3p	ZNF275
	RP11-96D1.10	hsa-miR-202-3p	MYO1F
	RP11-96D1.10	hsa-miR-202-3p	PLCXD2
	RP11-96D1.10	hsa-miR-202-3p	PER3
	RP11-96D1.10	hsa-miR-202-3p	PARD6B
	RP11-96D1.10	hsa-miR-202-3p	CBX7
	RP11-96D1.10	hsa-miR-202-3p	ZBTB10
	RP11-96D1.10	hsa-miR-202-3p	RAB11FIP1
	RP11-96D1.10	hsa-miR-202-3p	PTP4A1
	RP11-96D1.10	hsa-miR-202-3p	GAS7
	RP11-96D1.10	hsa-miR-202-3p	RBM47
	RP11-96D1.10	hsa-miR-202-3p	SASH3
	RP11-96D1.10	hsa-miR-202-3p	LYPLA1
	RP11-96D1.10	hsa-miR-202-3p	PAPPA
	RP11-96D1.10	hsa-miR-202-3p	PIK3IP1
	RP11-96D1.10	hsa-miR-202-3p	DUSP9
	RP11-96D1.10	hsa-miR-202-3p	CCL7
	RP11-96D1.10	hsa-miR-202-3p	TGM2
	RP11-96D1.10	hsa-miR-202-3p	PAK6
	RP11-96D1.10	hsa-miR-202-3p	COL12A1
	RP11-96D1.10	hsa-miR-202-3p	LRRC16A
	RP11-96D1.10	hsa-miR-202-3p	AGPAT6
	RP11-96D1.10	hsa-miR-202-3p	MN1
	RP11-96D1.10	hsa-miR-202-3p	ABCG4
	RP11-96D1.10	hsa-miR-202-3p	LY6K
	RP11-96D1.10	hsa-miR-202-3p	PBX3
	RP11-96D1.10	hsa-miR-202-3p	SLC26A2
	RP11-96D1.10	hsa-miR-202-3p	CLGN
	RP11-96D1.10	hsa-miR-202-3p	EFCAB6
	RP11-96D1.10	hsa-miR-202-3p	CLIP4
	RP11-96D1.10	hsa-miR-202-3p	PAG1
	RP11-96D1.10	hsa-miR-202-3p	CEP55
	RP11-96D1.10	hsa-miR-202-3p	SMARCC1
	RP11-96D1.10	hsa-miR-202-3p	IL2RB
	RP11-96D1.10	hsa-miR-202-3p	FZD6
	RP11-96D1.10	hsa-miR-202-3p	PDE3A
	RP11-96D1.10	hsa-miR-202-3p	CALD1
	RP11-96D1.10	hsa-miR-202-3p	MECOM
	RP11-96D1.10	hsa-miR-202-3p	AURKB
	RP11-96D1.10	hsa-miR-202-3p	NGF
	RP11-96D1.10	hsa-miR-202-3p	GATM
	RP11-96D1.10	hsa-miR-202-3p	SH3BGRL
	RP11-96D1.10	hsa-miR-202-3p	HOXA10
	RP11-96D1.10	hsa-miR-202-3p	TLE3
	RP11-96D1.10	hsa-miR-202-3p	POC1A
	RP11-96D1.10	hsa-miR-202-3p	PELI2
	RP11-96D1.10	hsa-miR-202-3p	SPAG1
	RP11-96D1.10	hsa-miR-202-3p	FEN1
	RP11-96D1.10	hsa-miR-202-3p	MTHFD2
	RP11-96D1.10	hsa-miR-202-3p	IGF2BP3
	RP11-96D1.10	hsa-miR-202-3p	POLE
	RP11-96D1.10	hsa-miR-202-3p	RNF165
	RP11-96D1.10	hsa-miR-202-3p	DOCK4
	RP11-96D1.10	hsa-miR-202-3p	MFAP3L
	RP11-96D1.10	hsa-miR-202-3p	LIMD1
	RP11-96D1.10	hsa-miR-202-3p	RAB31
	RP11-96D1.10	hsa-miR-202-3p	RUSC2
	RP11-96D1.10	hsa-miR-202-3p	SLC3A1
	RP11-96D1.10	hsa-miR-202-3p	SPTBN4
	RP11-96D1.10	hsa-miR-202-3p	GRAMD3
	RP11-96D1.10	hsa-miR-202-3p	CDH2
	RP11-96D1.10	hsa-miR-202-3p	IRF8
	RP11-96D1.10	hsa-miR-202-3p	NOD1
	RP11-96D1.10	hsa-miR-202-3p	TC2N
	RP11-96D1.10	hsa-miR-202-3p	PALLD
	RP11-96D1.10	hsa-miR-202-3p	PLXDC2
	RP11-96D1.10	hsa-miR-202-3p	MS4A1
	RP11-96D1.10	hsa-miR-202-3p	XPR1
	RP11-96D1.10	hsa-miR-202-3p	PTPN3
	RP11-96D1.10	hsa-miR-202-3p	PMP22
	RP11-96D1.10	hsa-miR-202-3p	SOX6
	RP11-96D1.10	hsa-miR-202-3p	CCR7
	RP11-96D1.10	hsa-miR-202-3p	CD2AP
	RP11-96D1.10	hsa-miR-202-3p	PLS3
	RP11-96D1.10	hsa-miR-202-3p	SLC30A3
	RP11-96D1.10	hsa-miR-202-3p	IL6
	RP11-96D1.10	hsa-miR-202-3p	TMPRSS2
	RP11-96D1.10	hsa-miR-202-3p	FOXO1
	RP11-96D1.10	hsa-miR-202-3p	MEIS2
	RP11-96D1.10	hsa-miR-202-3p	STRBP
	RP11-96D1.10	hsa-miR-202-3p	NEGR1
	RP11-96D1.10	hsa-miR-202-3p	MMD
	RP11-96D1.10	hsa-miR-202-3p	TET3
	RP11-96D1.10	hsa-miR-202-3p	EBI3
	RP11-96D1.10	hsa-miR-202-3p	BTBD3
	RP11-96D1.10	hsa-miR-202-3p	SLC36A1
	RP11-96D1.10	hsa-miR-202-3p	AKT3
	RP11-96D1.10	hsa-miR-202-3p	ANO3
	RP11-96D1.10	hsa-miR-202-3p	ARHGAP18
	RP11-96D1.10	hsa-miR-202-3p	HOXB9
	RP11-96D1.10	hsa-miR-202-3p	GALNT4
	RP11-96D1.10	hsa-miR-202-3p	FHL2
	RP11-96D1.10	hsa-miR-202-3p	DOT1L
	RP11-96D1.10	hsa-miR-202-3p	SFXN2
	RP11-96D1.10	hsa-miR-202-3p	DLG5
	RP11-96D1.10	hsa-miR-202-3p	ZDHHC23
	RP11-96D1.10	hsa-miR-202-3p	WIPF1
	RP11-96D1.10	hsa-miR-202-3p	ADAMTS19
	RP11-96D1.10	hsa-miR-202-3p	SOX9
	RP11-96D1.10	hsa-miR-202-3p	GPR137B
	RP11-96D1.10	hsa-miR-202-3p	TMOD2
	RP11-96D1.10	hsa-miR-202-3p	SEMA6D
	RP11-96D1.10	hsa-miR-202-3p	KIF11
	RP11-96D1.10	hsa-miR-202-3p	EPHA4
	RP11-96D1.10	hsa-miR-202-3p	SH2B3
	RP11-96D1.10	hsa-miR-202-3p	PHTF2
	RP11-96D1.10	hsa-miR-202-3p	PPP1R12B
	RP11-96D1.10	hsa-miR-202-3p	RUNX1
	RP11-96D1.10	hsa-miR-202-3p	ZNF57
	RP11-96D1.10	hsa-miR-202-3p	NRP2
	RP11-96D1.10	hsa-miR-222-3p	RAB11FIP1
	RP11-96D1.10	hsa-miR-222-3p	ID4
	RP11-96D1.10	hsa-miR-222-3p	TMEM165
	RP11-96D1.10	hsa-miR-222-3p	PPP2R1B
	RP11-96D1.10	hsa-miR-222-3p	KIF11
	RP11-96D1.10	hsa-miR-222-3p	HOXB7
	RP11-96D1.10	hsa-miR-222-3p	SMARCA4
	RP11-96D1.10	hsa-miR-222-3p	KCTD1
	RP11-96D1.10	hsa-miR-222-3p	DRAM1
	RP11-96D1.10	hsa-miR-222-3p	THBS1
	RP11-96D1.10	hsa-miR-222-3p	PLSCR4
	RP11-96D1.10	hsa-miR-222-3p	CLGN
	RP11-96D1.10	hsa-miR-222-3p	SH2B3
	RP11-96D1.10	hsa-miR-222-3p	CD2AP
	RP11-96D1.10	hsa-miR-222-3p	SLC22A3
	RP11-96D1.10	hsa-miR-222-3p	CD47
	RP11-96D1.10	hsa-miR-222-3p	HOXA7
	RP11-96D1.10	hsa-miR-222-3p	TLE3
	RP11-96D1.10	hsa-miR-222-3p	PBX3
	RP11-96D1.10	hsa-miR-222-3p	ZNF275
	RP11-96D1.10	hsa-miR-222-3p	WDR77
	RP11-96D1.10	hsa-miR-222-3p	TBL1X
	RP11-96D1.10	hsa-miR-222-3p	DOK3
	RP11-96D1.10	hsa-miR-222-3p	TWISTNB
	RP11-96D1.10	hsa-miR-222-3p	SH3BGRL
	RP11-96D1.10	hsa-miR-222-3p	DNER
	RP11-96D1.10	hsa-miR-222-3p	CYP1B1
	RP11-96D1.10	hsa-miR-222-3p	CLEC2D
	RP11-96D1.10	hsa-miR-222-3p	RASSF5
	RP11-96D1.10	hsa-miR-222-3p	PTPN22
	RP11-96D1.10	hsa-miR-222-3p	MITF
	RP11-96D1.10	hsa-miR-222-3p	KIF5C
	RP11-96D1.10	hsa-miR-222-3p	DLG5
	RP11-96D1.10	hsa-miR-222-3p	RNF165
	RP11-96D1.10	hsa-miR-222-3p	PALLD
	RP11-96D1.10	hsa-miR-222-3p	SLC3A1
	RP11-96D1.10	hsa-miR-222-3p	RIMKLB
	RP11-96D1.10	hsa-miR-222-3p	TGFBI
	RP11-96D1.10	hsa-miR-222-3p	KBTBD8
	RP11-96D1.10	hsa-miR-222-3p	UBN2
	RP11-96D1.10	hsa-miR-222-3p	JAK3
	RP11-96D1.10	hsa-miR-222-3p	SOX11
	RP11-96D1.10	hsa-miR-222-3p	PHTF2
	RP11-96D1.10	hsa-miR-222-3p	TYMS
	RP11-96D1.10	hsa-miR-222-3p	PTPN3
	RP11-96D1.10	hsa-miR-222-3p	TSC22D3
	RP11-96D1.10	hsa-miR-222-3p	SEMA6D
	RP11-96D1.10	hsa-miR-222-3p	LYPLA1
	RP11-96D1.10	hsa-miR-222-3p	TMSB15B
	RP11-96D1.10	hsa-miR-222-3p	ACSL4
	RP11-96D1.10	hsa-miR-222-3p	MUC1
	RP11-96D1.10	hsa-miR-222-3p	RHPN2
	RP11-96D1.10	hsa-miR-222-3p	AP1S3
	RP11-96D1.10	hsa-miR-222-3p	RARB
	RP11-96D1.10	hsa-miR-222-3p	HOOK1
	RP11-96D1.10	hsa-miR-222-3p	RANBP17
	RP11-96D1.10	hsa-miR-222-3p	ENOX1
	RP11-96D1.10	hsa-miR-222-3p	SLAMF6
	RP11-96D1.10	hsa-miR-222-3p	BAG5
	RP11-96D1.10	hsa-miR-222-3p	ELAVL2
	RP11-96D1.10	hsa-miR-222-3p	SLC6A8
	RP11-96D1.10	hsa-miR-222-3p	HFE
	RP11-96D1.10	hsa-miR-222-3p	ANKH
	RP11-96D1.10	hsa-miR-222-3p	PLS3
	RP11-96D1.10	hsa-miR-222-3p	CEP55
	RP11-96D1.10	hsa-miR-222-3p	SNAP25
	RP11-96D1.10	hsa-miR-222-3p	TUB
	RP11-96D1.10	hsa-miR-222-3p	EPT1
	RP11-96D1.10	hsa-miR-222-3p	DNMBP
	RP11-96D1.10	hsa-miR-222-3p	TNFAIP3
	RP11-96D1.10	hsa-miR-222-3p	ITGB8
	RP11-96D1.10	hsa-miR-222-3p	C1orf198
	RP11-96D1.10	hsa-miR-222-3p	TANC2
	RP11-96D1.10	hsa-miR-222-3p	SDCBP
	RP11-96D1.10	hsa-miR-222-3p	KLHL5
	RP11-96D1.10	hsa-miR-222-3p	FAM134B
	RP11-96D1.10	hsa-miR-222-3p	FHOD3
	RP11-96D1.10	hsa-miR-222-3p	GPR137B
	RP11-96D1.10	hsa-miR-222-3p	EFCAB6
	RP11-96D1.10	hsa-miR-222-3p	NEGR1
	RP11-96D1.10	hsa-miR-222-3p	SH3GLB2
	RP11-96D1.10	hsa-miR-222-3p	FAM168A
	RP11-96D1.10	hsa-miR-222-3p	KIAA0040
	RP11-96D1.10	hsa-miR-222-3p	FANCD2
	RP11-96D1.10	hsa-miR-222-3p	HOXB9
	RP11-96D1.10	hsa-miR-222-3p	PHF8
	RP11-96D1.10	hsa-miR-222-3p	RACGAP1
	RP11-96D1.10	hsa-miR-222-3p	RBM24
	RP11-96D1.10	hsa-miR-222-3p	NUF2
	RP11-96D1.10	hsa-miR-222-3p	PAPPA
	RP11-96D1.10	hsa-miR-222-3p	IRF4
	RP11-96D1.10	hsa-miR-222-3p	DNAJB4
	RP11-96D1.10	hsa-miR-222-3p	DPYSL3
	RP11-96D1.10	hsa-miR-222-3p	KCNK1
	RP11-96D1.10	hsa-miR-222-3p	HEXIM1
	RP11-96D1.10	hsa-miR-222-3p	EBF3
	RP11-96D1.10	hsa-miR-222-3p	KCNJ2
	RP11-96D1.10	hsa-miR-222-3p	ZEB2
	RP11-96D1.10	hsa-miR-222-3p	RBBP8
	RP11-96D1.10	hsa-miR-222-3p	CIT
	RP11-96D1.10	hsa-miR-222-3p	ELK4
	RP11-96D1.10	hsa-miR-222-3p	CPE
	RP11-96D1.10	hsa-miR-222-3p	ABCA1
	RP11-96D1.10	hsa-miR-222-3p	FAM84B
	RP11-96D1.10	hsa-miR-222-3p	AQP3
	RP11-96D1.10	hsa-miR-222-3p	EIF5A2
	RP11-96D1.10	hsa-miR-222-3p	IFIT2
	RP11-96D1.10	hsa-miR-222-3p	CHD7
	RP11-96D1.10	hsa-miR-222-3p	LIPA
	RP11-96D1.10	hsa-miR-222-3p	TRIM2
	RP11-96D1.10	hsa-miR-222-3p	AMD1
	RP11-96D1.10	hsa-miR-222-3p	USP53
	RP11-96D1.10	hsa-miR-222-3p	CMTM8
	RP11-96D1.10	hsa-miR-222-3p	PCDHA4
	RP11-96D1.10	hsa-miR-222-3p	APOL2
	RP11-96D1.10	hsa-miR-222-3p	CPNE8
	RP11-96D1.10	hsa-miR-222-3p	ETS2
	RP11-96D1.10	hsa-miR-222-3p	SDR42E1
	RP11-96D1.10	hsa-miR-222-3p	AIFM1
	RP11-96D1.10	hsa-miR-222-3p	RAD51
	RP11-96D1.10	hsa-miR-222-3p	WEE1
	RP11-96D1.10	hsa-miR-222-3p	TOM1L1
	RP11-96D1.10	hsa-miR-222-3p	CALD1
	RP11-96D1.10	hsa-miR-222-3p	NEU3
	RP11-96D1.10	hsa-miR-222-3p	ANXA3
	RP11-96D1.10	hsa-miR-222-3p	BTBD3
	RP11-96D1.10	hsa-miR-222-3p	RAB31
	RP11-96D1.10	hsa-miR-222-3p	E2F7
	RP11-96D1.10	hsa-miR-222-3p	ABCA8
	RP11-96D1.10	hsa-miR-222-3p	RIMS3
	RP11-96D1.10	hsa-miR-222-3p	FOXG1
	RP11-96D1.10	hsa-miR-222-3p	DOCK10
	RP11-96D1.10	hsa-miR-222-3p	SRGN
	RP11-96D1.10	hsa-miR-222-3p	RECK
	RP11-96D1.10	hsa-miR-222-3p	XBP1
	RP11-96D1.10	hsa-miR-222-3p	FCHSD2
	RP11-96D1.10	hsa-miR-222-3p	TSEN54
	RP11-96D1.10	hsa-miR-222-3p	GALNT3
	RP11-96D1.10	hsa-miR-222-3p	ZNF385A
	RP11-96D1.10	hsa-miR-222-3p	SSFA2
	RP11-96D1.10	hsa-miR-222-3p	CYR61
	RP11-96D1.10	hsa-miR-222-3p	KPNA2
	RP11-96D1.10	hsa-miR-222-3p	FLNB
	RP11-96D1.10	hsa-miR-222-3p	SBK1
	RP11-96D1.10	hsa-miR-222-3p	TMEM132B
	RP11-96D1.10	hsa-miR-222-3p	PPM1H
	RP11-96D1.10	hsa-miR-222-3p	ITGA6
	RP11-96D1.10	hsa-miR-222-3p	ZDHHC6
	RP11-96D1.10	hsa-miR-222-3p	TBX1
	RP11-96D1.10	hsa-miR-222-3p	MARCKS
	RP11-96D1.10	hsa-miR-222-3p	ATP6V1A
	RP11-96D1.10	hsa-miR-222-3p	KCNG3
	RP11-96D1.10	hsa-miR-222-3p	FOS
	RP11-96D1.10	hsa-miR-222-3p	NUP210
	RP11-96D1.10	hsa-miR-222-3p	ALDH1B1
	RP11-96D1.10	hsa-miR-222-3p	SLPI
	RP11-96D1.10	hsa-miR-222-3p	FAM83H
	RP11-96D1.10	hsa-miR-222-3p	SNX18
	RP11-96D1.10	hsa-miR-222-3p	SLC35A3
	RP11-96D1.10	hsa-miR-222-3p	CBX7
	RP11-96D1.10	hsa-miR-222-3p	MARK1
	RP11-96D1.10	hsa-miR-222-3p	CCDC64
	RP11-96D1.10	hsa-miR-222-3p	WWC1
	RP11-96D1.10	hsa-miR-222-3p	KIT
	RP11-96D1.10	hsa-miR-222-3p	CDH2
	RP11-96D1.10	hsa-miR-222-3p	CREBL2
	RP11-96D1.10	hsa-miR-222-3p	DHTKD1
	RP11-96D1.10	hsa-miR-222-3p	TTC7B
	RP11-96D1.10	hsa-miR-222-3p	PIK3R1
	RP11-96D1.10	hsa-miR-222-3p	NAA50
	RP11-96D1.10	hsa-miR-222-3p	SEMA3C
	RP11-96D1.10	hsa-miR-222-3p	SLC26A2
	RP11-96D1.10	hsa-miR-222-3p	SIX4
	RP11-96D1.10	hsa-miR-222-3p	KIF21A
	RP11-96D1.10	hsa-miR-222-3p	MS4A1
	RP11-96D1.10	hsa-miR-497-5p	MEIS2
	RP11-96D1.10	hsa-miR-497-5p	SEMA3C
	RP11-96D1.10	hsa-miR-497-5p	KLF4
	RP11-96D1.10	hsa-miR-497-5p	NUP210
	RP11-96D1.10	hsa-miR-497-5p	TMEM63B
	RP11-96D1.10	hsa-miR-497-5p	TNFAIP3
	RP11-96D1.10	hsa-miR-497-5p	PALLD
	RP11-96D1.10	hsa-miR-497-5p	CEP55
	RP11-96D1.10	hsa-miR-497-5p	SSFA2
	RP11-96D1.10	hsa-miR-497-5p	LRIG1
	RP11-96D1.10	hsa-miR-497-5p	CPE
	RP11-96D1.10	hsa-miR-497-5p	DLL1
	RP11-96D1.10	hsa-miR-497-5p	PDIA6
	RP11-96D1.10	hsa-miR-497-5p	VEGFA
	RP11-96D1.10	hsa-miR-497-5p	CD2AP
	RP11-96D1.10	hsa-miR-497-5p	PMP22
	RP11-96D1.10	hsa-miR-497-5p	TSEN54
	RP11-96D1.10	hsa-miR-497-5p	TTPAL
	RP11-96D1.10	hsa-miR-497-5p	LRRC1
	RP11-96D1.10	hsa-miR-497-5p	PER3
	RP11-96D1.10	hsa-miR-497-5p	HIST2H2BE
	RP11-96D1.10	hsa-miR-497-5p	GLUL
	RP11-96D1.10	hsa-miR-497-5p	FRY
	RP11-96D1.10	hsa-miR-497-5p	UCP2
	RP11-96D1.10	hsa-miR-497-5p	LIPA
	RP11-96D1.10	hsa-miR-497-5p	HOXA10
	RP11-96D1.10	hsa-miR-497-5p	ANO3
	RP11-96D1.10	hsa-miR-497-5p	GINS2
	RP11-96D1.10	hsa-miR-497-5p	FLNB
	RP11-96D1.10	hsa-miR-497-5p	SPTBN2
	RP11-96D1.10	hsa-miR-497-5p	FOXO1
	RP11-96D1.10	hsa-miR-497-5p	MBOAT1
	RP11-96D1.10	hsa-miR-497-5p	CCDC88A
	RP11-96D1.10	hsa-miR-497-5p	ELK4
	RP11-96D1.10	hsa-miR-497-5p	USP53
	RP11-96D1.10	hsa-miR-497-5p	PPP2R1B
	RP11-96D1.10	hsa-miR-497-5p	BCAT2
	RP11-96D1.10	hsa-miR-497-5p	TGM2
	RP11-96D1.10	hsa-miR-497-5p	MAP7
	RP11-96D1.10	hsa-miR-497-5p	SYT14
	RP11-96D1.10	hsa-miR-497-5p	PELI2
	RP11-96D1.10	hsa-miR-497-5p	DOCK4
	RP11-96D1.10	hsa-miR-497-5p	FAM168A
	RP11-96D1.10	hsa-miR-497-5p	CLIP4
	RP11-96D1.10	hsa-miR-497-5p	KLHDC8B
	RP11-96D1.10	hsa-miR-497-5p	PIK3R1
	RP11-96D1.10	hsa-miR-497-5p	KCNK1
	RP11-96D1.10	hsa-miR-497-5p	SAMD11
	RP11-96D1.10	hsa-miR-497-5p	PPM1H
	RP11-96D1.10	hsa-miR-497-5p	PCDHA4
	RP11-96D1.10	hsa-miR-497-5p	NXPH4
	RP11-96D1.10	hsa-miR-497-5p	ATP6V1A
	RP11-96D1.10	hsa-miR-497-5p	TAP2
	RP11-96D1.10	hsa-miR-497-5p	TWISTNB
	RP11-96D1.10	hsa-miR-497-5p	TUBA4B
	RP11-96D1.10	hsa-miR-497-5p	ZDHHC23
	RP11-96D1.10	hsa-miR-497-5p	EIF5A2
	RP11-96D1.10	hsa-miR-497-5p	TYMS
	RP11-96D1.10	hsa-miR-497-5p	ITGB8
	RP11-96D1.10	hsa-miR-497-5p	NRN1
	RP11-96D1.10	hsa-miR-497-5p	SECISBP2L
	RP11-96D1.10	hsa-miR-497-5p	LYSMD2
	RP11-96D1.10	hsa-miR-497-5p	SLC22A3
	RP11-96D1.10	hsa-miR-497-5p	FASN
	RP11-96D1.10	hsa-miR-497-5p	RHPN2
	RP11-96D1.10	hsa-miR-497-5p	TKTL1
	RP11-96D1.10	hsa-miR-497-5p	NT5DC3
	RP11-96D1.10	hsa-miR-497-5p	DRAM1
	RP11-96D1.10	hsa-miR-497-5p	POU2AF1
	RP11-96D1.10	hsa-miR-497-5p	FHL2
	RP11-96D1.10	hsa-miR-497-5p	SHROOM3
	RP11-96D1.10	hsa-miR-497-5p	HMGA1
	RP11-96D1.10	hsa-miR-497-5p	PAPLN
	RP11-96D1.10	hsa-miR-497-5p	TMEM45B
	RP11-96D1.10	hsa-miR-497-5p	MYCN
	RP11-96D1.10	hsa-miR-497-5p	CCNE1
	RP11-96D1.10	hsa-miR-497-5p	UNC13A
	RP11-96D1.10	hsa-miR-497-5p	ITGBL1
	RP11-96D1.10	hsa-miR-497-5p	KCNJ2
	RP11-96D1.10	hsa-miR-497-5p	SNAP25
	RP11-96D1.10	hsa-miR-497-5p	NEU3
	RP11-96D1.10	hsa-miR-497-5p	SFXN2
	RP11-96D1.10	hsa-miR-497-5p	DDX52
	RP11-96D1.10	hsa-miR-497-5p	XPR1
	RP11-96D1.10	hsa-miR-497-5p	STRBP
	RP11-96D1.10	hsa-miR-497-5p	PAG1
	RP11-96D1.10	hsa-miR-497-5p	AMD1
	RP11-96D1.10	hsa-miR-497-5p	PDE3B
	RP11-96D1.10	hsa-miR-497-5p	SOCS2
	RP11-96D1.10	hsa-miR-497-5p	ETS2
	RP11-96D1.10	hsa-miR-497-5p	AP1S3
	RP11-96D1.10	hsa-miR-497-5p	TPRG1
	RP11-96D1.10	hsa-miR-497-5p	JPH1
	RP11-96D1.10	hsa-miR-497-5p	ABCA5
	RP11-96D1.10	hsa-miR-497-5p	PSAP
	RP11-96D1.10	hsa-miR-497-5p	ANKRD6
	RP11-96D1.10	hsa-miR-497-5p	RPP25
	RP11-96D1.10	hsa-miR-497-5p	PDK4
	RP11-96D1.10	hsa-miR-497-5p	NID1
	RP11-96D1.10	hsa-miR-497-5p	FAM84B
	RP11-96D1.10	hsa-miR-497-5p	DPYSL3
	RP11-96D1.10	hsa-miR-497-5p	MYH10
	RP11-96D1.10	hsa-miR-497-5p	JUP
	RP11-96D1.10	hsa-miR-497-5p	SLC36A1
	RP11-96D1.10	hsa-miR-497-5p	TRIM2
	RP11-96D1.10	hsa-miR-497-5p	UBN2
	RP11-96D1.10	hsa-miR-497-5p	MAP3K4
	RP11-96D1.10	hsa-miR-497-5p	NAT8L
	RP11-96D1.10	hsa-miR-497-5p	IRX3
	RP11-96D1.10	hsa-miR-497-5p	GPSM3
	RP11-96D1.10	hsa-miR-497-5p	GALNT4
	RP11-96D1.10	hsa-miR-497-5p	ADD2
	RP11-96D1.10	hsa-miR-497-5p	SOX6
	RP11-96D1.10	hsa-miR-497-5p	KCTD1
	RP11-96D1.10	hsa-miR-497-5p	PPP1R12B
	RP11-96D1.10	hsa-miR-497-5p	LY9
	RP11-96D1.10	hsa-miR-497-5p	HOXA7
	RP11-96D1.10	hsa-miR-497-5p	PIK3IP1
	RP11-96D1.10	hsa-miR-497-5p	KIAA0040
	RP11-96D1.10	hsa-miR-497-5p	GYLTL1B
	RP11-96D1.10	hsa-miR-497-5p	KCNG3
	RP11-96D1.10	hsa-miR-497-5p	CARD16
	RP11-96D1.10	hsa-miR-497-5p	E2F7
	RP11-96D1.10	hsa-miR-497-5p	COL12A1
	RP11-96D1.10	hsa-miR-497-5p	IVNS1ABP
	RP11-96D1.10	hsa-miR-497-5p	CHD7
	RP11-96D1.10	hsa-miR-497-5p	MMD
	RP11-96D1.10	hsa-miR-497-5p	TSC22D3
	RP11-96D1.10	hsa-miR-497-5p	RAB40B
	RP11-96D1.10	hsa-miR-497-5p	ARHGAP18
	RP11-96D1.10	hsa-miR-497-5p	FZD6
	RP11-96D1.10	hsa-miR-497-5p	ZFHX4
	RP11-96D1.10	hsa-miR-497-5p	MKX
	RP11-96D1.10	hsa-miR-497-5p	PLXDC2
	RP11-96D1.10	hsa-miR-497-5p	MYO1G
	RP11-96D1.10	hsa-miR-497-5p	PTPRE
	RP11-96D1.10	hsa-miR-497-5p	PHTF2
	RP11-96D1.10	hsa-miR-497-5p	CDC42SE2
	RP11-96D1.10	hsa-miR-497-5p	RBM24
	RP11-96D1.10	hsa-miR-497-5p	PTPN3
	RP11-96D1.10	hsa-miR-497-5p	CTIF
	RP11-96D1.10	hsa-miR-497-5p	SESN1
	RP11-96D1.10	hsa-miR-497-5p	ZBTB10
	RP11-96D1.10	hsa-miR-497-5p	ZNF275
	RP11-96D1.10	hsa-miR-497-5p	ACSL4
	RP11-96D1.10	hsa-miR-497-5p	PLSCR4
	RP11-96D1.10	hsa-miR-497-5p	SLC26A2
	RP11-96D1.10	hsa-miR-497-5p	APOO
	RP11-96D1.10	hsa-miR-497-5p	SLC6A8
	RP11-96D1.10	hsa-miR-497-5p	ATP13A2
	RP11-96D1.10	hsa-miR-497-5p	PAK6
	RP11-96D1.10	hsa-miR-497-5p	SIX4
	RP11-96D1.10	hsa-miR-497-5p	HGF
	RP11-96D1.10	hsa-miR-497-5p	KIF21A
	RP11-96D1.10	hsa-miR-497-5p	TBL1X
	RP11-96D1.10	hsa-miR-497-5p	SEMA6D
	RP11-96D1.10	hsa-miR-497-5p	CYP1B1
	RP11-96D1.10	hsa-miR-497-5p	STXBP2
	RP11-96D1.10	hsa-miR-497-5p	AKR1B1
	RP11-96D1.10	hsa-miR-497-5p	BTG2
	RP11-96D1.10	hsa-miR-497-5p	LRRN2
	RP11-96D1.10	hsa-miR-497-5p	TMEM55A
	RP11-96D1.10	hsa-miR-497-5p	DIAPH1
	RP11-96D1.10	hsa-miR-497-5p	MYO5C
	RP11-96D1.10	hsa-miR-497-5p	MFSD2A
	RP11-96D1.10	hsa-miR-497-5p	AKT3
	RP11-96D1.10	hsa-miR-497-5p	CYB5B
	RP11-96D1.10	hsa-miR-497-5p	MARK1
	RP11-96D1.10	hsa-miR-497-5p	SLC7A1
	RP11-96D1.10	hsa-miR-497-5p	PLS3
	RP11-96D1.10	hsa-miR-497-5p	RAB9B
	RP11-96D1.10	hsa-miR-497-5p	CIT
	RP11-96D1.10	hsa-miR-497-5p	CEBPB
	RP11-96D1.10	hsa-miR-497-5p	FAM60A
	RP11-96D1.10	hsa-miR-497-5p	GRAMD2
	RP11-96D1.10	hsa-miR-497-5p	RIMKLB
	RP11-96D1.10	hsa-miR-497-5p	AGPAT6
	RP11-96D1.10	hsa-miR-497-5p	NOD1
	RP11-96D1.10	hsa-miR-497-5p	PDE3A
	RP11-96D1.10	hsa-miR-497-5p	ANK2
	RP11-96D1.10	hsa-miR-497-5p	CELSR1
	RP11-96D1.10	hsa-miR-497-5p	SLC30A3
	RP11-96D1.10	hsa-miR-497-5p	DMD
	RP11-96D1.10	hsa-miR-497-5p	UNC13D
	RP11-96D1.10	hsa-miR-497-5p	MN1
	RP11-96D1.10	hsa-miR-497-5p	CA8
	RP11-96D1.10	hsa-miR-497-5p	MFAP3L
	RP11-96D1.10	hsa-miR-497-5p	RACGAP1
	RP11-96D1.10	hsa-miR-497-5p	FCHSD2
	RP11-96D1.10	hsa-miR-497-5p	TMEM100
	RP11-96D1.10	hsa-miR-497-5p	FBXO27
	RP11-96D1.10	hsa-miR-497-5p	STC1
	RP11-96D1.10	hsa-miR-497-5p	PDLIM5
	RP11-96D1.10	hsa-miR-497-5p	AATK
	RP11-96D1.10	hsa-miR-497-5p	PLCXD2
	RP11-96D1.10	hsa-miR-497-5p	CD47
	RP11-96D1.10	hsa-miR-497-5p	SESTD1
	RP11-96D1.10	hsa-miR-497-5p	ATP11A
	RP11-96D1.10	hsa-miR-497-5p	MYCBP
	RP11-96D1.10	hsa-miR-497-5p	DUSP14
	RP11-96D1.10	hsa-miR-497-5p	ADRB2
	RP11-96D1.10	hsa-miR-497-5p	HELZ
	RP11-96D1.10	hsa-miR-497-5p	EN2
	RP11-96D1.10	hsa-miR-497-5p	IL15
	RP11-96D1.10	hsa-miR-497-5p	TNFSF9
	RP11-96D1.10	hsa-miR-497-5p	GRB7
	RP11-96D1.10	hsa-miR-497-5p	AK4
	RP11-96D1.10	hsa-miR-497-5p	AACS
	RP11-96D1.10	hsa-miR-497-5p	PLEKHA1
	RP11-96D1.10	hsa-miR-497-5p	STX1A
	RP11-96D1.10	hsa-miR-497-5p	PLBD2
	RP11-96D1.10	hsa-miR-497-5p	KIF5C
	RP11-96D1.10	hsa-miR-497-5p	WWC1
	RP11-96D1.10	hsa-miR-497-5p	RAD51
	RP11-96D1.10	hsa-miR-497-5p	RBMS3
	RP11-96D1.10	hsa-miR-497-5p	LRBA
	RP11-96D1.10	hsa-miR-497-5p	GCNT2
	RP11-96D1.10	hsa-miR-497-5p	SOX9
	RP11-96D1.10	hsa-miR-497-5p	RELT
	RP11-96D1.10	hsa-miR-497-5p	TOB2
	RP11-96D1.10	hsa-miR-497-5p	RARB
	RP11-96D1.10	hsa-miR-497-5p	RASSF5
	RP11-96D1.10	hsa-miR-497-5p	TRAK1
	RP11-96D1.10	hsa-miR-497-5p	HOOK1
	RP11-96D1.10	hsa-miR-497-5p	IL6
	RP11-96D1.10	hsa-miR-497-5p	TPPP3
	RP11-96D1.10	hsa-miR-497-5p	CKB
	RP11-96D1.10	hsa-miR-497-5p	EPT1
	RP11-96D1.10	hsa-miR-497-5p	C14orf105
	RP11-96D1.10	hsa-miR-497-5p	SDCBP
	RP11-96D1.10	hsa-miR-497-5p	TMEM8A
	RP11-96D1.10	hsa-miR-497-5p	IRF4
	RP11-96D1.10	hsa-miR-497-5p	SOX11
	RP11-96D1.10	hsa-miR-497-5p	POLQ
	RP11-96D1.10	hsa-miR-497-5p	CXADR
	RP11-96D1.10	hsa-miR-497-5p	GRAMD3
	RP11-96D1.10	hsa-miR-497-5p	ASAP1
	RP11-96D1.10	hsa-miR-497-5p	CCDC109B
	RP11-96D1.10	hsa-miR-497-5p	TET3
	RP11-96D1.10	hsa-miR-497-5p	DHTKD1
	RP11-96D1.10	hsa-miR-497-5p	KCNK5
	RP11-96D1.10	hsa-miR-497-5p	CYB561
	RP11-96D1.10	hsa-miR-497-5p	RPS6KA5
	RP11-96D1.10	hsa-miR-497-5p	DCLK1
	RP11-96D1.10	hsa-miR-497-5p	OAS2
	RP11-96D1.10	hsa-miR-497-5p	LRRC16A
	RP11-96D1.10	hsa-miR-497-5p	CREG1
	RP11-96D1.10	hsa-miR-497-5p	PAPPA
	RP11-96D1.10	hsa-miR-497-5p	IL2RB
	RP11-96D1.10	hsa-miR-497-5p	MYO5A
	RP11-96D1.10	hsa-miR-497-5p	WEE1
	RP11-96D1.10	hsa-miR-497-5p	TSPAN7
	RP11-96D1.10	hsa-miR-497-5p	ABCG4
	RP11-96D1.10	hsa-miR-497-5p	RIMS3
	RP11-96D1.10	hsa-miR-497-5p	PPP1R14C
	RP11-96D1.10	hsa-miR-497-5p	CACNA2D3
	RP11-96D1.10	hsa-miR-497-5p	CCND1
	RP11-96D1.10	hsa-miR-497-5p	HELLS
	RP11-96D1.10	hsa-miR-497-5p	TXNRD1
	RP11-96D1.10	hsa-miR-497-5p	PSME3
	RP11-96D1.10	hsa-miR-497-5p	FGFR1
	RP11-96D1.10	hsa-miR-497-5p	DNAJB4
	RP11-96D1.10	hsa-miR-497-5p	JAZF1
	RP11-96D1.10	hsa-miR-497-5p	SOX5
	RP11-96D1.10	hsa-miR-497-5p	SH3BGRL2
	RP11-96D1.10	hsa-miR-497-5p	DENND5B
	RP11-96D1.10	hsa-miR-497-5p	RNF43
	RP11-96D1.10	hsa-miR-497-5p	DEPDC1B
	RP11-96D1.10	hsa-miR-497-5p	RECK
	RP11-96D1.10	hsa-miR-497-5p	PARD6B
	RP11-96D1.10	hsa-miR-497-5p	SRGN
	RP11-96D1.10	hsa-miR-497-5p	BAG5
	RP11-96D1.10	hsa-miR-9-5p	NID2
	RP11-96D1.10	hsa-miR-9-5p	KLHL5
	RP11-96D1.10	hsa-miR-9-5p	DOT1L
	RP11-96D1.10	hsa-miR-9-5p	TGFBI
	RP11-96D1.10	hsa-miR-9-5p	PPP1R14C
	RP11-96D1.10	hsa-miR-9-5p	DNER
	RP11-96D1.10	hsa-miR-9-5p	OAS2
	RP11-96D1.10	hsa-miR-9-5p	LRRC1
	RP11-96D1.10	hsa-miR-9-5p	SHROOM3
	RP11-96D1.10	hsa-miR-9-5p	TMEM165
	RP11-96D1.10	hsa-miR-9-5p	LRBA
	RP11-96D1.10	hsa-miR-9-5p	COL12A1
	RP11-96D1.10	hsa-miR-9-5p	HMGA1
	RP11-96D1.10	hsa-miR-9-5p	RECK
	RP11-96D1.10	hsa-miR-9-5p	AK4
	RP11-96D1.10	hsa-miR-9-5p	IGF2BP3
	RP11-96D1.10	hsa-miR-9-5p	JPH1
	RP11-96D1.10	hsa-miR-9-5p	TGM2
	RP11-96D1.10	hsa-miR-9-5p	FOXO1
	RP11-96D1.10	hsa-miR-9-5p	FAM108C1
	RP11-96D1.10	hsa-miR-9-5p	FREM2
	RP11-96D1.10	hsa-miR-9-5p	PALLD
	RP11-96D1.10	hsa-miR-9-5p	SFXN2
	RP11-96D1.10	hsa-miR-9-5p	JAZF1
	RP11-96D1.10	hsa-miR-9-5p	FGFR1
	RP11-96D1.10	hsa-miR-9-5p	EIF5A2
	RP11-96D1.10	hsa-miR-9-5p	PMP22
	RP11-96D1.10	hsa-miR-9-5p	XBP1
	RP11-96D1.10	hsa-miR-9-5p	LAMA1
	RP11-96D1.10	hsa-miR-9-5p	SLC36A1
	RP11-96D1.10	hsa-miR-9-5p	PHF8
	RP11-96D1.10	hsa-miR-9-5p	CA8
	RP11-96D1.10	hsa-miR-9-5p	TUB
	RP11-96D1.10	hsa-miR-9-5p	C16orf59
	RP11-96D1.10	hsa-miR-9-5p	AP1S3
	RP11-96D1.10	hsa-miR-9-5p	CYP27C1
	RP11-96D1.10	hsa-miR-9-5p	SLC3A1
	RP11-96D1.10	hsa-miR-9-5p	SPAG1
	RP11-96D1.10	hsa-miR-9-5p	BCR
	RP11-96D1.10	hsa-miR-9-5p	CNKSR1
	RP11-96D1.10	hsa-miR-9-5p	IVNS1ABP
	RP11-96D1.10	hsa-miR-9-5p	AATK
	RP11-96D1.10	hsa-miR-9-5p	LAMA4
	RP11-96D1.10	hsa-miR-9-5p	DMD
	RP11-96D1.10	hsa-miR-9-5p	ACSL4
	RP11-96D1.10	hsa-miR-9-5p	MYCBP
	RP11-96D1.10	hsa-miR-9-5p	PHTF2
	RP11-96D1.10	hsa-miR-9-5p	PAK6
	RP11-96D1.10	hsa-miR-9-5p	SMARCA4
	RP11-96D1.10	hsa-miR-9-5p	NRP2
	RP11-96D1.10	hsa-miR-9-5p	CCNE1
	RP11-96D1.10	hsa-miR-9-5p	KLF4
	RP11-96D1.10	hsa-miR-9-5p	SLA
	RP11-96D1.10	hsa-miR-9-5p	TMEM8A
	RP11-96D1.10	hsa-miR-9-5p	PDE3B
	RP11-96D1.10	hsa-miR-9-5p	PLBD1
	RP11-96D1.10	hsa-miR-9-5p	RAD51
	RP11-96D1.10	hsa-miR-9-5p	ZFHX4
	RP11-96D1.10	hsa-miR-9-5p	ANKRD6
	RP11-96D1.10	hsa-miR-9-5p	DDI2
	RP11-96D1.10	hsa-miR-9-5p	DOCK10
	RP11-96D1.10	hsa-miR-9-5p	CELSR2
	RP11-96D1.10	hsa-miR-9-5p	ZNF275
	RP11-96D1.10	hsa-miR-9-5p	ENOX1
	RP11-96D1.10	hsa-miR-9-5p	SH2B3
	RP11-96D1.10	hsa-miR-9-5p	KRT18
	RP11-96D1.10	hsa-miR-9-5p	MMP15
	RP11-96D1.10	hsa-miR-9-5p	CYB561
	RP11-96D1.10	hsa-miR-9-5p	SPRN
	RP11-96D1.10	hsa-miR-9-5p	ELAVL2
	RP11-96D1.10	hsa-miR-9-5p	TANC2
	RP11-96D1.10	hsa-miR-9-5p	PDK4
	RP11-96D1.10	hsa-miR-9-5p	ELF3
	RP11-96D1.10	hsa-miR-9-5p	CREG1
	RP11-96D1.10	hsa-miR-9-5p	CPNE8
	RP11-96D1.10	hsa-miR-9-5p	E2F7
	RP11-96D1.10	hsa-miR-9-5p	TMEM55A
	RP11-96D1.10	hsa-miR-9-5p	TC2N
	RP11-96D1.10	hsa-miR-9-5p	EN2
	RP11-96D1.10	hsa-miR-9-5p	HIST1H4H
	RP11-96D1.10	hsa-miR-9-5p	TLE3
	RP11-96D1.10	hsa-miR-9-5p	ATP11A
	RP11-96D1.10	hsa-miR-9-5p	SPTBN2
	RP11-96D1.10	hsa-miR-9-5p	ANTXR1
	RP11-96D1.10	hsa-miR-9-5p	SLC35A3
	RP11-96D1.10	hsa-miR-9-5p	NUP210
	RP11-96D1.10	hsa-miR-9-5p	WIPF1
	RP11-96D1.10	hsa-miR-9-5p	SEMA6D
	RP11-96D1.10	hsa-miR-9-5p	CIT
	RP11-96D1.10	hsa-miR-9-5p	MTHFD2
	RP11-96D1.10	hsa-miR-9-5p	RBM47
	RP11-96D1.10	hsa-miR-9-5p	SCG2
	RP11-96D1.10	hsa-miR-9-5p	PSAP
	RP11-96D1.10	hsa-miR-9-5p	MECOM
	RP11-96D1.10	hsa-miR-9-5p	RUNX1
	RP11-96D1.10	hsa-miR-9-5p	CEP55
	RP11-96D1.10	hsa-miR-9-5p	DIAPH1
	RP11-96D1.10	hsa-miR-9-5p	ACACA
	RP11-96D1.10	hsa-miR-9-5p	AP1G1
	RP11-96D1.10	hsa-miR-9-5p	ANKH
	RP11-96D1.10	hsa-miR-9-5p	NID1
	RP11-96D1.10	hsa-miR-9-5p	MEF2C
	RP11-96D1.10	hsa-miR-9-5p	ICAM1
	RP11-96D1.10	hsa-miR-9-5p	BTG2
	RP11-96D1.10	hsa-miR-9-5p	CAPN1
	RP11-96D1.10	hsa-miR-9-5p	POLE
	RP11-96D1.10	hsa-miR-9-5p	SOCS2
	RP11-96D1.10	hsa-miR-9-5p	PIGZ
	RP11-96D1.10	hsa-miR-9-5p	ID4
	RP11-96D1.10	hsa-miR-9-5p	ZEB2
	RP11-96D1.10	hsa-miR-9-5p	CDC42SE2
	RP11-96D1.10	hsa-miR-9-5p	HIST1H2AE
	RP11-96D1.10	hsa-miR-9-5p	AKR1B1
	RP11-96D1.10	hsa-miR-9-5p	RAB40B
	RP11-96D1.10	hsa-miR-9-5p	HOXA13
	RP11-96D1.10	hsa-miR-9-5p	SYT12
	RP11-96D1.10	hsa-miR-9-5p	RASSF3
	RP11-96D1.10	hsa-miR-9-5p	JUP
	RP11-96D1.10	hsa-miR-9-5p	NAA50
	RP11-96D1.10	hsa-miR-9-5p	FRY
	RP11-96D1.10	hsa-miR-9-5p	SLC7A1
	RP11-96D1.10	hsa-miR-9-5p	SCRIB
	RP11-96D1.10	hsa-miR-9-5p	RASSF5
	RP11-96D1.10	hsa-miR-9-5p	ZDHHC9
	RP11-96D1.10	hsa-miR-9-5p	FZD6
	RP11-96D1.10	hsa-miR-9-5p	PTP4A1
	RP11-96D1.10	hsa-miR-9-5p	ANO6
	RP11-96D1.10	hsa-miR-9-5p	CYTH4
	RP11-96D1.10	hsa-miR-9-5p	IRF8
	RP11-96D1.10	hsa-miR-9-5p	SIX4
	RP11-96D1.10	hsa-miR-9-5p	RAB31
	RP11-96D1.10	hsa-miR-9-5p	AKT3
	RP11-96D1.10	hsa-miR-9-5p	C1orf198
	RP11-96D1.10	hsa-miR-9-5p	KCNJ2
	RP11-96D1.10	hsa-miR-9-5p	GALNT3
	RP11-96D1.10	hsa-miR-9-5p	MFAP3L
	RP11-96D1.10	hsa-miR-9-5p	JAM3
	RP11-96D1.10	hsa-miR-9-5p	ZDHHC6
	RP11-96D1.10	hsa-miR-9-5p	MYO5C
	RP11-96D1.10	hsa-miR-9-5p	JPH3
	RP11-96D1.10	hsa-miR-9-5p	CHST15
	RP11-96D1.10	hsa-miR-9-5p	SLC22A3
	RP11-96D1.10	hsa-miR-9-5p	TFRC
	RP11-96D1.10	hsa-miR-9-5p	ABCA1
	RP11-96D1.10	hsa-miR-9-5p	FAM60A
	RP11-96D1.10	hsa-miR-9-5p	CCND1
	RP11-96D1.10	hsa-miR-9-5p	PLD3
	RP11-96D1.10	hsa-miR-9-5p	HOPX
	RP11-96D1.10	hsa-miR-9-5p	SLC2A4
	RP11-96D1.10	hsa-miR-9-5p	MAP7
	RP11-96D1.10	hsa-miR-9-5p	PLS3
	RP11-96D1.10	hsa-miR-9-5p	SPRYD4
	RP11-96D1.10	hsa-miR-9-5p	DEPDC1B
	RP11-96D1.10	hsa-miR-9-5p	SH3BGRL2
	RP11-96D1.10	hsa-miR-9-5p	MKX
	RP11-96D1.10	hsa-miR-9-5p	USP53
	RP11-96D1.10	hsa-miR-9-5p	FOXG1
	RP11-96D1.10	hsa-miR-9-5p	HELLS
	RP11-96D1.10	hsa-miR-9-5p	SLC26A2
	RP11-96D1.10	hsa-miR-9-5p	GDF11
	RP11-96D1.10	hsa-miR-9-5p	MAP3K4
	RP11-96D1.10	hsa-miR-9-5p	SAMD11
	RP11-96D1.10	hsa-miR-9-5p	CECR2
	RP11-96D1.10	hsa-miR-9-5p	HOMER1
	RP11-96D1.10	hsa-miR-9-5p	SNX18
	RP11-96D1.10	hsa-miR-9-5p	LACC1
	RP11-96D1.10	hsa-miR-9-5p	BCAT2
	RP11-96D1.10	hsa-miR-9-5p	CCDC120
	RP11-96D1.10	hsa-miR-9-5p	PDLIM5
	RP11-96D1.10	hsa-miR-9-5p	RBMS3
	RP11-96D1.10	hsa-miR-9-5p	SOX11
	RP11-96D1.10	hsa-miR-9-5p	SESN1
	RP11-96D1.10	hsa-miR-9-5p	MAP3K1
	RP11-96D1.10	hsa-miR-9-5p	APOO
	RP11-96D1.10	hsa-miR-9-5p	TMC5
	RP11-96D1.10	hsa-miR-9-5p	ITGA6
	RP11-96D1.10	hsa-miR-9-5p	ACTA2
	RP11-96D1.10	hsa-miR-9-5p	TTPAL
	RP11-96D1.10	hsa-miR-9-5p	GALE
	RP11-96D1.10	hsa-miR-9-5p	BEND3
	RP11-96D1.10	hsa-miR-9-5p	PLEKHA1
	RP11-96D1.10	hsa-miR-9-5p	MARCKS
	RP11-96D1.10	hsa-miR-9-5p	NR2F6
	RP11-96D1.10	hsa-miR-9-5p	ITGB4
	RP11-96D1.10	hsa-miR-9-5p	TSEN54
	RP11-96D1.10	hsa-miR-9-5p	LYSMD2
	RP11-96D1.10	hsa-miR-9-5p	NAT8L
	RP11-96D1.10	hsa-miR-9-5p	CBX7
	RP11-96D1.10	hsa-miR-9-5p	MFNG
	RP11-96D1.10	hsa-miR-9-5p	ALDH1B1
	RP11-96D1.10	hsa-miR-9-5p	DPYSL3
	RP11-96D1.10	hsa-miR-9-5p	CCDC88A
	RP11-96D1.10	hsa-miR-9-5p	DLG5
	RP11-96D1.10	hsa-miR-9-5p	ALCAM
	RP11-96D1.10	hsa-miR-9-5p	TRIM2
	RP11-96D1.10	hsa-miR-9-5p	POU2F2
	RP11-96D1.10	hsa-miR-9-5p	KIF21A
	RP11-96D1.10	hsa-miR-9-5p	P4HA2
	RP11-96D1.10	hsa-miR-9-5p	CD226
	RP11-96D1.10	hsa-miR-9-5p	PTPRE
	RP11-96D1.10	hsa-miR-9-5p	PHLPP1
	RP11-96D1.10	hsa-miR-9-5p	SLC1A1
	RP11-96D1.10	hsa-miR-9-5p	CDH2
